# Supplementary material for: catena-Poly[(S)-2-methyl­piperazine-1,4-diium [[trichloridobismuthate(III)]-di-μ-chlorido]]
Source: Acta Crystallogr Sect E Struct Rep Online. 2010 Aug 11;66(Pt 9):m1079. doi: 10.1107/S1600536810031417 (PMC3007984; doi:10.1107/S1600536810031417)
Supplement: Supplementary file 2 [file e-66-m1079-Isup2.hkl]

# 
# h,k,l, Fc-squared, Fo-squared, sigma(Fo-squared) and status flag 
# 
data_I
_shelx_title ' zh in P2(1)2(1)2(1)' 
_shelx_refln_list_code          4 
_shelx_F_calc_maximum      291.00 
_exptl_crystal_F_000       904.00 
_reflns_d_resolution_high  0.7697 
 
loop_ 
 _symmetry_equiv_pos_as_xyz 
 'x, y, z' 
 '-x+1/2, -y, z+1/2' 
 '-x, y+1/2, -z+1/2' 
 'x+1/2, -y+1/2, -z' 
 
_cell_length_a     7.7190 
_cell_length_b    10.8997 
_cell_length_c    16.3022 
_cell_angle_alpha  90.000 
_cell_angle_beta   90.000 
_cell_angle_gamma  90.000 
 
_shelx_F_squared_multiplier     1.000 
 
loop_ 
 _refln_index_h 
 _refln_index_k 
 _refln_index_l 
 _refln_F_squared_calc 
 _refln_F_squared_meas 
 _refln_F_squared_sigma 
 _refln_observed_status 
   2   0   0    35917.21    33480.71   1044.22 o 
   4   0   0    39895.11    37010.99   1241.53 o 
   6   0   0    22973.91    23004.71   1393.00 o 
   8   0   0     8840.55     8917.72    272.31 o 
  10   0   0      581.31      428.22    218.68 o 
   1   1   0    43062.49    43499.29   1662.64 o 
   2   1   0    17606.83    16565.61    477.33 o 
   3   1   0       74.76       80.73     13.45 o 
   4   1   0    10784.13    10296.17    340.08 o 
   5   1   0    28723.58    27671.56    838.48 o 
   6   1   0       96.69      124.73     18.90 o 
   7   1   0    10717.50    10986.55    462.80 o 
   8   1   0     2359.86     2327.35    156.81 o 
   9   1   0       85.88      104.07     30.07 o 
  10   1   0     1059.68      838.02    204.86 o 
   0   2   0    41810.16    42795.36   1072.93 o 
   1   2   0    20143.13    19119.34    540.67 o 
   2   2   0     7163.60     7016.73    219.77 o 
   3   2   0    55464.34    54645.75   1299.55 o 
   4   2   0     2191.84     2135.09    137.58 o 
   5   2   0     4550.00     4416.07    159.57 o 
   6   2   0     6414.37     6298.16    271.40 o 
   7   2   0     3088.08     3112.00    192.25 o 
   8   2   0     1655.85     1551.54    132.25 o 
   9   2   0     2959.80     2843.88    225.79 o 
   1   3   0     1873.17     1781.87     78.57 o 
   2   3   0    83178.80    77182.67   3957.69 o 
   3   3   0       92.84      150.19     23.24 o 
   4   3   0     5948.67     6543.56    307.02 o 
   5   3   0      669.91      701.22     52.89 o 
   6   3   0       44.68       39.33     51.31 o 
   7   3   0      373.65      403.15     41.15 o 
   8   3   0     2505.22     2555.01    203.37 o 
   9   3   0       29.11       84.62     48.18 o 
   0   4   0      194.11      250.49     44.36 o 
   1   4   0     4329.55     3993.01    157.19 o 
   2   4   0      310.67      327.93     30.60 o 
   3   4   0    26094.72    28135.74    780.51 o 
   4   4   0      164.57      245.84     34.47 o 
   5   4   0     4542.77     4668.18    259.14 o 
   6   4   0     1492.12     1516.37     93.93 o 
   7   4   0     1769.56     1902.87    167.21 o 
   8   4   0      159.52      201.34     39.89 o 
   9   4   0     2503.42     2556.92    272.70 o 
   1   5   0    21134.47    20657.93    497.26 o 
   2   5   0    13017.63    12570.80    410.58 o 
   3   5   0      111.97      126.86     25.61 o 
   4   5   0     4379.81     4637.75    177.71 o 
   5   5   0     8175.47     9317.34    365.53 o 
   6   5   0        3.69       76.07     20.80 o 
   7   5   0     2064.21     2456.18    210.79 o 
   8   5   0     1972.46     1997.42    201.28 o 
   9   5   0       43.63      103.98     77.25 o 
   0   6   0    53450.40    56558.65   1906.61 o 
   1   6   0     1533.92     1411.34    117.49 o 
   2   6   0     1175.40     1210.08    102.01 o 
   3   6   0     2859.58     2623.17    177.68 o 
   4   6   0     7547.65     8104.54    365.35 o 
   5   6   0      106.08      119.97     33.82 o 
   6   6   0     3308.26     3363.89    258.74 o 
   7   6   0       70.93      128.95     35.73 o 
   8   6   0     2609.19     2644.80    282.88 o 
   9   6   0      137.34      157.20     54.04 o 
   1   7   0    26831.81    27123.72    892.42 o 
   2   7   0      413.61      350.55     29.87 o 
   3   7   0       69.05      110.55     36.92 o 
   4   7   0     1557.03     1531.87     96.97 o 
   5   7   0    15726.91    16361.58   1139.38 o 
   6   7   0       46.98      132.01     43.87 o 
   7   7   0     5920.26     6644.44    646.58 o 
   8   7   0      332.68      483.35     94.39 o 
   0   8   0    28523.90    28875.33   1108.07 o 
   1   8   0     5672.29     5567.29    329.68 o 
   2   8   0     4105.47     4186.36    171.59 o 
   3   8   0    16671.69    17201.87    665.32 o 
   4   8   0     3263.15     3342.53    305.92 o 
   5   8   0     1349.85     1457.25    151.16 o 
   6   8   0     5995.20     6294.54    596.18 o 
   7   8   0      966.75     1143.82    112.78 o 
   8   8   0     1531.43     1327.47    151.58 o 
   1   9   0     4206.10     4152.98    252.59 o 
   2   9   0    31154.35    33311.70   1542.11 o 
   3   9   0      263.50      287.75     41.43 o 
   4   9   0     6754.31     7609.00    686.87 o 
   5   9   0     1850.49     1876.43    149.52 o 
   6   9   0       41.76       98.52     63.96 o 
   7   9   0      432.16      390.62     64.23 o 
   0  10   0       85.25       44.57     35.80 o 
   1  10   0     4401.59     4394.00    293.60 o 
   2  10   0      122.21      178.51     46.06 o 
   3  10   0    20937.03    25653.39   1014.34 o 
   4  10   0       86.61      179.00     68.86 o 
   5  10   0     4484.53     4860.68    406.34 o 
   6  10   0      381.13      284.56    133.61 o 
   7  10   0     1644.30     1458.97    150.46 o 
   1  11   0     5631.28     6303.37    588.37 o 
   2  11   0    10701.67    10936.74    408.26 o 
   3  11   0        9.65      179.90     45.43 o 
   4  11   0     4899.54     5152.69    497.45 o 
   5  11   0     2277.93     2258.58    252.53 o 
   6  11   0       26.12       40.42     81.16 o 
   0  12   0    12243.06    12271.83   1725.29 o 
   1  12   0     1066.72     1049.98    109.24 o 
   2  12   0      745.77      969.80    121.63 o 
   3  12   0     2356.37     2193.58    222.03 o 
   4  12   0     1698.76     1587.49    188.45 o 
   5  12   0      199.88      107.48     64.81 o 
   1  13   0     4494.31     4452.84    468.01 o 
   2  13   0       23.46       76.96     85.47 o 
   3  13   0      125.12      146.66     56.84 o 
   0  14   0     6277.29     5978.43    609.47 o 
   1  14   0      156.92      237.78     89.51 o 
   1   0   1     3244.30     3127.88    128.24 o 
   2   0   1    35444.79    34714.10    821.80 o 
   3   0   1     4934.33     4644.73    185.16 o 
   4   0   1    83946.34    75965.49   2516.68 o 
   5   0   1      676.33      572.52     48.62 o 
   6   0   1        2.05       10.17     25.83 o 
   7   0   1      929.36      884.67     67.46 o 
   8   0   1    15019.24    15365.40    533.64 o 
   9   0   1     1395.60     1270.03    114.12 o 
  10   0   1     2436.07     2750.71    287.81 o 
  -9   1   1     7082.46     7324.12    550.90 o 
  -8   1   1     1364.60     1233.52    121.29 o 
  -7   1   1     2235.87     2293.17    175.52 o 
  -6   1   1     3307.34     3862.94    213.20 o 
  -5   1   1    12966.23    12777.46    399.00 o 
  -4   1   1    10627.12    10169.94    305.58 o 
  -3   1   1    50875.39    49620.46   1138.45 o 
  -2   1   1     3373.74     2878.70    109.60 o 
  -1   1   1    19504.68    20093.21   1497.44 o 
   1   1   1    20896.56    21663.83   1056.79 o 
   2   1   1     4673.59     4754.07    217.09 o 
   3   1   1    50415.05    49982.61   1330.79 o 
   4   1   1    11561.26    10569.73    390.80 o 
   5   1   1    12362.84    11471.68    372.42 o 
   6   1   1     3718.33     3785.06    168.44 o 
   7   1   1     1899.98     1853.44    116.86 o 
   8   1   1     1217.87     1272.23    121.08 o 
   9   1   1     7186.54     7836.36    524.24 o 
  -9   2   1      162.50      196.90     39.79 o 
  -8   2   1     2734.82     2632.55    272.27 o 
  -7   2   1     9577.75    10434.96    627.08 o 
  -6   2   1     6883.61     6605.18    225.70 o 
  -5   2   1    13058.58    12565.50    420.36 o 
  -4   2   1    13731.42    13585.54    480.51 o 
  -3   2   1      256.76      331.48     29.15 o 
  -2   2   1    31186.19    29069.35   1356.61 o 
  -1   2   1    34968.46    35672.74    847.78 o 
   0   2   1    13254.67    13328.13    350.78 o 
   1   2   1    37960.76    38134.27    903.54 o 
   2   2   1    28042.26    26664.20    565.26 o 
   3   2   1      361.16      415.81     31.62 o 
   4   2   1    14299.62    14044.71    417.36 o 
   5   2   1    11400.62    10904.75    382.49 o 
   6   2   1     7277.84     7342.80    306.42 o 
   7   2   1     9902.31    10554.13    457.18 o 
   8   2   1     2715.47     2765.62    167.00 o 
   9   2   1      119.56      119.55     27.78 o 
  -9   3   1      308.40      249.10     53.13 o 
  -8   3   1     1039.00     1139.75    135.94 o 
  -7   3   1     2247.85     2250.09    189.17 o 
  -6   3   1    29607.11    33125.62   1855.82 o 
  -5   3   1     2916.19     2811.89    143.68 o 
  -4   3   1     2494.90     2400.44    167.66 o 
  -3   3   1     2730.90     2772.49    154.80 o 
  -2   3   1    29652.23    29736.21    798.98 o 
  -1   3   1     9531.06     8882.74    285.41 o 
   0   3   1    11367.23    11452.99    361.90 o 
   1   3   1     9571.90     9206.13    272.31 o 
   2   3   1    33374.61    32463.33    752.42 o 
   3   3   1     2569.77     2758.26    134.56 o 
   4   3   1     1446.17     1464.61    101.54 o 
   5   3   1     2136.08     2257.93    110.17 o 
   6   3   1    29817.80    32580.88   1121.73 o 
   7   3   1     2211.08     2220.60    144.52 o 
   8   3   1     1437.43     1513.43    114.78 o 
   9   3   1      318.84      310.00     47.39 o 
  -9   4   1      197.76      254.78     63.61 o 
  -8   4   1      277.50      314.10     66.29 o 
  -7   4   1     7583.39     8883.81    585.28 o 
  -6   4   1     2333.70     2253.34    169.60 o 
  -5   4   1    10652.89    11492.39    349.09 o 
  -4   4   1      692.01      738.34     65.74 o 
  -3   4   1     1384.60     1424.26    120.59 o 
  -2   4   1     4370.06     4166.44    193.09 o 
  -1   4   1    22208.74    20946.55    512.96 o 
   0   4   1     2238.46     2546.15    139.12 o 
   1   4   1    23935.17    23681.48    520.63 o 
   2   4   1     4363.66     4125.05    164.67 o 
   3   4   1     1625.22     1625.78     92.18 o 
   4   4   1     1131.52     1270.29     93.09 o 
   5   4   1     9429.64     9905.25    270.84 o 
   6   4   1     2177.36     2059.23    102.11 o 
   7   4   1     7280.66     8299.21    511.11 o 
   8   4   1      197.05      188.26     38.65 o 
   9   4   1      226.06      205.29     63.49 o 
  -9   5   1     3113.40     3172.30    361.69 o 
  -8   5   1      879.63      854.29    121.88 o 
  -7   5   1     1633.31     1683.12    143.37 o 
  -6   5   1     6109.80     6241.64    412.42 o 
  -5   5   1     4258.07     5073.93    237.42 o 
  -4   5   1     4761.34     5014.77    272.86 o 
  -3   5   1    12027.22    11480.07    369.80 o 
  -2   5   1     6362.27     6621.41    242.21 o 
  -1   5   1     6833.48     6408.25    276.68 o 
   0   5   1    20159.08    20069.38    525.42 o 
   1   5   1     7789.55     7767.10    269.33 o 
   2   5   1     4629.16     4261.54    178.76 o 
   3   5   1    12178.99    12832.08    523.56 o 
   4   5   1     4385.07     4181.56    172.29 o 
   5   5   1     4525.38     4460.23    234.19 o 
   6   5   1     6286.43     7269.29    421.62 o 
   7   5   1     1854.75     2080.44    203.68 o 
   8   5   1     1133.85     1315.09    153.61 o 
   9   5   1     3110.24     3115.54    492.15 o 
  -9   6   1      690.79      762.57    132.63 o 
  -8   6   1     5930.89     6466.81    597.39 o 
  -7   6   1      737.49      675.03    144.15 o 
  -6   6   1     1390.11     1555.85    146.89 o 
  -5   6   1     1650.09     1816.58    127.04 o 
  -4   6   1    28456.33    30802.07    853.74 o 
  -3   6   1     2169.41     2223.12    120.35 o 
  -2   6   1     5362.72     5128.67    375.74 o 
  -1   6   1      581.55      603.69     51.64 o 
   0   6   1     1988.62     1987.70    162.30 o 
   1   6   1     1052.64     1063.15     89.55 o 
   2   6   1     7976.80     7879.39    281.81 o 
   3   6   1     1781.11     1715.72    125.96 o 
   4   6   1    27536.62    28363.00   1102.47 o 
   5   6   1     1354.59     1392.06    116.26 o 
   6   6   1     1278.87     1370.16    145.57 o 
   7   6   1      552.17      710.11    100.52 o 
   8   6   1     6135.86     7144.95    662.22 o 
   9   6   1      774.79      842.85    182.04 o 
  -8   7   1     1194.97     1104.67    157.99 o 
  -7   7   1     1209.11     1179.92    106.18 o 
  -6   7   1      610.57      660.24     87.14 o 
  -5   7   1     3506.92     3640.13    311.08 o 
  -4   7   1     5162.39     5653.63    282.52 o 
  -3   7   1    22019.69    23232.51    626.61 o 
  -2   7   1     1702.99     1722.68    120.38 o 
  -1   7   1     9925.46     9516.77    308.08 o 
   0   7   1     4140.62     4062.72    273.75 o 
   1   7   1    11534.97    11189.87    356.97 o 
   2   7   1     1829.24     1854.98     83.82 o 
   3   7   1    22445.46    23142.21    695.66 o 
   4   7   1     5075.35     5163.10    406.10 o 
   5   7   1     2798.69     3018.06    176.67 o 
   6   7   1      491.89      548.23     82.26 o 
   7   7   1     1351.22     1361.15    139.12 o 
   8   7   1     1254.17     1302.75    159.00 o 
  -8   8   1     2077.36     2104.62    222.48 o 
  -7   8   1     4303.33     4614.09    484.59 o 
  -6   8   1      500.80      515.72     82.03 o 
  -5   8   1     4356.76     4607.53    447.05 o 
  -4   8   1     9226.64     9572.96    483.91 o 
  -3   8   1     3101.04     3052.66    185.50 o 
  -2   8   1     8422.12     8171.47    355.17 o 
  -1   8   1    10493.36    10328.95    293.76 o 
   0   8   1      148.31      173.68     33.82 o 
   1   8   1     9848.88     9730.80    279.70 o 
   2   8   1     8140.43     7839.79    352.46 o 
   3   8   1     3432.36     3381.73    224.42 o 
   4   8   1     8689.37     9071.54    531.23 o 
   5   8   1     4950.94     5512.29    647.20 o 
   6   8   1      518.21      590.19     80.57 o 
   7   8   1     4359.93     4182.65    428.00 o 
   8   8   1     2465.91     2160.38    284.56 o 
  -7   9   1     1170.57     1100.34    126.94 o 
  -6   9   1    13041.70    14599.26   1096.41 o 
  -5   9   1     2059.79     2271.00    195.07 o 
  -4   9   1     2436.31     2466.04    228.10 o 
  -3   9   1     2751.20     2975.00    213.64 o 
  -2   9   1     9299.91     9276.69    423.64 o 
  -1   9   1     2724.88     2519.65    153.99 o 
   0   9   1    11472.11    11964.65    430.57 o 
   1   9   1     2444.27     2325.99    150.74 o 
   2   9   1     9451.69     9795.02    516.77 o 
   3   9   1     2743.00     2606.22    195.87 o 
   4   9   1     3242.61     3196.43    270.78 o 
   5   9   1     1822.38     1719.04    139.16 o 
   6   9   1    13197.04    14036.21   1269.93 o 
   7   9   1     1139.23     1246.36    144.89 o 
  -7  10   1     4451.51     4987.89    702.69 o 
  -6  10   1     1408.78     1469.86    145.18 o 
  -5  10   1     6246.38     6898.09    620.01 o 
  -4  10   1      154.38      191.28     68.50 o 
  -3  10   1      482.21      435.28     58.70 o 
  -2  10   1     1588.55     1514.08    131.80 o 
  -1  10   1    15910.41    17155.00    819.70 o 
   0  10   1      690.88      755.47     68.51 o 
   1  10   1    17072.75    17886.94    950.73 o 
   2  10   1     1366.21     1268.96    118.00 o 
   3  10   1      542.48      505.72    127.61 o 
   4  10   1      139.87      216.59     53.63 o 
   5  10   1     5759.02     5950.57    547.31 o 
   6  10   1     1439.70     1610.24    200.12 o 
   7  10   1     4582.36     5560.20    613.39 o 
  -6  11   1     5017.64     5186.39    374.79 o 
  -5  11   1     1049.31     1068.49    175.56 o 
  -4  11   1     1987.87     2033.94    203.59 o 
  -3  11   1     2140.25     2088.91    230.81 o 
  -2  11   1     3669.77     3606.33    372.19 o 
  -1  11   1      956.79      969.33     98.36 o 
   0  11   1     8784.01     9400.40    667.21 o 
   1  11   1     1008.88     1008.04    110.77 o 
   2  11   1     3461.06     3311.02    274.71 o 
   3  11   1     2243.45     2356.67    215.48 o 
   4  11   1     1659.15     1684.57    198.79 o 
   5  11   1     1375.96     1404.32    152.42 o 
   6  11   1     5101.40     4601.06    463.79 o 
  -5  12   1     1351.80     1294.11    143.33 o 
  -4  12   1     5587.83     5248.75    534.55 o 
  -3  12   1      770.66      769.59     84.46 o 
  -2  12   1     2594.98     2696.63    266.58 o 
  -1  12   1     1763.37     1816.66    162.94 o 
   0  12   1       78.45      161.76     42.56 o 
   1  12   1     1800.22     1689.68    140.50 o 
   2  12   1     2451.69     2482.35    230.28 o 
   3  12   1      556.98      480.25     61.54 o 
   4  12   1     6024.56     5939.68    506.15 o 
   5  12   1     1296.20     1361.65    170.34 o 
  -3  13   1     5041.95     5247.33    550.54 o 
  -2  13   1      351.99      222.19     71.63 o 
  -1  13   1     2307.06     2211.08    185.46 o 
   0  13   1        1.21      139.16     53.99 o 
   1  13   1     2190.88     1955.79    207.81 o 
   2  13   1      181.16      195.20    115.77 o 
   3  13   1     5240.81     5506.10    614.47 o 
  -1  14   1      590.61      216.68     88.98 o 
   0  14   1       81.44      199.34     85.58 o 
   1  14   1      495.36      472.47    136.10 o 
   0   0   2    55993.65    60862.28   1840.73 o 
   1   0   2    53804.38    52474.62   1378.33 o 
   2   0   2      635.27      594.40     43.28 o 
   3   0   2       64.37       92.75     14.69 o 
   4   0   2     9591.88     9023.70    303.54 o 
   5   0   2    12969.12    12676.05    436.59 o 
   6   0   2     5079.96     4720.66    139.37 o 
   7   0   2     2358.27     2410.12    163.22 o 
   8   0   2     2016.31     2010.18    152.43 o 
   9   0   2        3.41       36.55     49.23 o 
  -9   1   2      530.14      392.19     44.49 o 
  -8   1   2     2092.68     2214.35    202.22 o 
  -7   1   2     7187.34     7795.46    455.90 o 
  -6   1   2     1028.72     1052.48     91.37 o 
  -5   1   2    12884.82    13107.61    400.07 o 
  -4   1   2     7138.32     7161.13    244.15 o 
  -3   1   2     7075.28     6743.99    205.35 o 
  -2   1   2      720.43      914.61     89.53 o 
  -1   1   2    46330.77    47448.09   1084.28 o 
   0   1   2    20706.75    21020.43   1188.89 o 
   1   1   2    44069.70    45633.90    978.61 o 
   2   1   2      392.99      523.23     37.87 o 
   3   1   2     6235.44     6202.93    250.28 o 
   4   1   2     6242.38     5880.30    257.48 o 
   5   1   2    13139.11    12558.39    389.24 o 
   6   1   2     1400.91     1286.79     86.35 o 
   7   1   2     7436.29     7414.38    367.31 o 
   8   1   2     2282.66     2302.43    126.36 o 
   9   1   2      423.70      404.99     72.98 o 
  -9   2   2     1959.16     2116.10    203.39 o 
  -8   2   2     2443.09     2280.57    207.14 o 
  -7   2   2     1651.50     1597.29    201.31 o 
  -6   2   2    10318.44    10616.81    599.19 o 
  -5   2   2     3745.04     3784.44    168.05 o 
  -4   2   2     8236.52     8083.90    327.25 o 
  -3   2   2    19046.69    17427.08    718.22 o 
  -2   2   2    58044.20    52855.19   2224.35 o 
  -1   2   2    10843.89    11126.28    350.00 o 
   0   2   2    28243.08    28177.60    780.47 o 
   1   2   2     9753.50    10067.75    318.23 o 
   2   2   2    59644.20    55757.87   2647.54 o 
   3   2   2    19099.67    18867.77    486.38 o 
   4   2   2     9441.76     9381.88    269.89 o 
   5   2   2     3977.26     4129.35    145.08 o 
   6   2   2    10231.50    10509.24    368.27 o 
   7   2   2      933.32      882.52     67.35 o 
   8   2   2     2086.74     2011.99    121.07 o 
   9   2   2     1854.48     1844.13    192.16 o 
  -9   3   2     1880.72     1677.72    233.19 o 
  -8   3   2     2340.81     2211.36    194.91 o 
  -7   3   2     2105.02     2158.06    245.85 o 
  -6   3   2      117.88      121.00     43.92 o 
  -5   3   2     3062.97     3066.81    133.04 o 
  -4   3   2     9138.82     9129.37    340.65 o 
  -3   3   2    27318.79    27696.47    927.51 o 
  -2   3   2    54895.11    53743.79   2827.59 o 
  -1   3   2    15555.03    15042.36    475.98 o 
   0   3   2      739.21      720.70     53.30 o 
   1   3   2    13298.01    12985.86    389.36 o 
   2   3   2    51163.11    48204.68   1214.06 o 
   3   3   2    27308.62    27816.99    920.05 o 
   4   3   2     9513.21     9764.15    305.40 o 
   5   3   2     3693.83     3608.66    113.97 o 
   6   3   2      189.91      201.73     29.33 o 
   7   3   2     2000.71     1989.52    143.68 o 
   8   3   2     2204.82     2167.62    176.50 o 
   9   3   2     1770.84     1510.40    136.58 o 
  -9   4   2     3376.77     3670.55    406.08 o 
  -8   4   2      835.15      880.61     94.78 o 
  -7   4   2     2981.68     2868.16    227.29 o 
  -6   4   2     2103.83     2078.97    166.66 o 
  -5   4   2     7274.22     7591.27    386.88 o 
  -4   4   2     3390.57     3457.56    231.22 o 
  -3   4   2    30093.51    29299.76   1466.07 o 
  -2   4   2    30244.98    30874.43    797.53 o 
  -1   4   2    12747.69    12412.49    397.39 o 
   0   4   2     2099.61     2142.43    128.32 o 
   1   4   2    11476.68    11223.47    330.14 o 
   2   4   2    30443.99    28939.46    751.08 o 
   3   4   2    29427.37    29189.37    659.91 o 
   4   4   2     3735.16     3791.24    190.82 o 
   5   4   2     7921.71     8289.88    412.78 o 
   6   4   2     2398.01     2383.10    204.82 o 
   7   4   2     2956.68     3179.28    237.09 o 
   8   4   2      919.11      970.23    104.44 o 
   9   4   2     3258.07     2747.72    347.77 o 
  -9   5   2      826.91      839.75    119.75 o 
  -8   5   2     3273.28     3939.51    367.58 o 
  -7   5   2     3564.77     3950.19    378.76 o 
  -6   5   2     2278.55     2434.52    139.42 o 
  -5   5   2     8051.87     8739.73    365.17 o 
  -4   5   2    11420.73    12356.31    475.60 o 
  -3   5   2    10216.24     9931.13    354.02 o 
  -2   5   2     8835.15     8316.32    335.92 o 
  -1   5   2    17145.97    16631.70    479.18 o 
   0   5   2    33773.32    32935.94    781.04 o 
   1   5   2    16842.90    16746.79    708.22 o 
   2   5   2     9500.08     9244.01    304.81 o 
   3   5   2     9445.47     8862.42    365.33 o 
   4   5   2    12199.12    13317.71    581.83 o 
   5   5   2     7479.89     7747.72    475.71 o 
   6   5   2     2057.25     2074.33    164.49 o 
   7   5   2     2906.43     2970.38    245.73 o 
   8   5   2     2953.06     2851.12    308.27 o 
   9   5   2      810.25      766.02    163.66 o 
  -9   6   2      126.27      117.06     66.18 o 
  -8   6   2     2244.46     2392.05    297.57 o 
  -7   6   2     2068.08     2269.01    192.79 o 
  -6   6   2     5606.84     6200.95    436.91 o 
  -5   6   2     5462.91     6231.21    389.02 o 
  -4   6   2     7218.02     7686.09    264.01 o 
  -3   6   2      346.36      349.31     34.56 o 
  -2   6   2    10905.46    10576.61    679.60 o 
  -1   6   2    11077.37    10822.93    365.24 o 
   0   6   2    52807.11    52851.39   1252.94 o 
   1   6   2    10720.56    10736.90    362.82 o 
   2   6   2     8451.46     7759.27    314.67 o 
   3   6   2      204.45      208.67     24.84 o 
   4   6   2     7590.16     7923.35    333.44 o 
   5   6   2     6409.42     6747.87    390.73 o 
   6   6   2     6190.38     6164.98    645.54 o 
   7   6   2     1787.84     1849.30    158.14 o 
   8   6   2     2346.55     2170.64    189.46 o 
   9   6   2       45.33       19.24     96.93 o 
  -8   7   2     1940.74     2048.73    221.95 o 
  -7   7   2     4159.37     4563.96    475.79 o 
  -6   7   2     2763.74     3180.74    258.29 o 
  -5   7   2     6840.28     7428.83    433.95 o 
  -4   7   2     7339.86     7695.73    360.88 o 
  -3   7   2      329.43      402.52     39.15 o 
  -2   7   2     2935.04     2865.84    133.32 o 
  -1   7   2    12477.54    12354.72    388.33 o 
   0   7   2    35869.00    35875.90   1073.70 o 
   1   7   2    11160.12    11016.58    352.01 o 
   2   7   2     2294.20     2356.39    138.04 o 
   3   7   2      119.39      147.07     27.84 o 
   4   7   2     7913.96     7862.82    533.23 o 
   5   7   2     7346.86     7896.48    543.15 o 
   6   7   2     3006.65     2986.42    305.81 o 
   7   7   2     3951.20     4023.04    392.33 o 
   8   7   2     1735.33     1645.71    224.92 o 
  -8   8   2      841.50      798.43    112.33 o 
  -7   8   2     1750.80     1828.06    184.62 o 
  -6   8   2     2956.29     3233.35    397.05 o 
  -5   8   2     4244.28     4223.52    408.44 o 
  -4   8   2      947.41     1063.36     71.90 o 
  -3   8   2     6172.90     6511.53    313.27 o 
  -2   8   2     6205.41     6076.60    230.33 o 
  -1   8   2    10130.96    10207.01    320.51 o 
   0   8   2     5284.35     5233.41    254.80 o 
   1   8   2    10252.66    10471.53    329.93 o 
   2   8   2     6915.34     6888.86    325.35 o 
   3   8   2     6561.07     6613.48    452.94 o 
   4   8   2     1268.93     1277.85    121.61 o 
   5   8   2     3576.25     3746.80    464.32 o 
   6   8   2     3070.95     3203.55    309.33 o 
   7   8   2     1810.99     1964.71    190.13 o 
   8   8   2      732.57      734.78    133.65 o 
  -7   9   2      654.61      607.32     93.35 o 
  -6   9   2      226.24      317.49     57.70 o 
  -5   9   2     1127.67     1212.90    164.91 o 
  -4   9   2     5039.28     5173.87    431.04 o 
  -3   9   2     5838.58     6283.73    391.00 o 
  -2   9   2    12984.54    13478.49    635.19 o 
  -1   9   2     3523.52     3549.50    232.47 o 
   0   9   2     3063.16     3026.16    209.23 o 
   1   9   2     3269.29     3275.55    211.31 o 
   2   9   2    11951.15    12082.08    598.29 o 
   3   9   2     6577.58     7049.77    645.01 o 
   4   9   2     4113.13     4043.33    398.48 o 
   5   9   2     1341.68     1410.34    161.64 o 
   6   9   2      333.27      301.56     62.30 o 
   7   9   2      855.50      818.33    127.49 o 
  -7  10   2      788.20      650.56    111.81 o 
  -6  10   2       58.80       77.84     43.13 o 
  -5  10   2     2128.94     2095.17    214.53 o 
  -4  10   2      941.05      833.38    116.18 o 
  -3  10   2     7151.45     7980.75    563.99 o 
  -2  10   2     7206.33     7416.32    507.52 o 
  -1  10   2     1547.83     1638.56    128.38 o 
   0  10   2      153.84      174.41     40.85 o 
   1  10   2     1331.32     1432.94    129.87 o 
   2  10   2     7292.98     7049.76    536.98 o 
   3  10   2     7481.40     7804.54    638.18 o 
   4  10   2     1292.94     1219.66    155.75 o 
   5  10   2     2505.50     2444.36    221.35 o 
   6  10   2       58.81       50.15     88.47 o 
   7  10   2      809.50      627.66    101.71 o 
  -6  11   2      505.46      543.75     86.12 o 
  -5  11   2      972.99      954.78    120.23 o 
  -4  11   2     4092.07     4457.46    337.16 o 
  -3  11   2     3190.54     3244.29    322.09 o 
  -2  11   2     5104.16     4719.62    299.41 o 
  -1  11   2     2102.92     2158.16    133.03 o 
   0  11   2     4071.99     3749.31    338.56 o 
   1  11   2     2114.04     2153.49    164.08 o 
   2  11   2     5143.10     4938.65    430.59 o 
   3  11   2     2730.15     2658.01    274.17 o 
   4  11   2     4207.02     4218.78    422.66 o 
   5  11   2      929.86      926.83    119.83 o 
   6  11   2      524.51      489.67     96.54 o 
  -5  12   2     1773.40     1698.82    148.32 o 
  -4  12   2     1268.10     1280.93    157.02 o 
  -3  12   2     2532.25     2505.63    226.29 o 
  -2  12   2     1667.05     1553.71    156.72 o 
  -1  12   2     3268.78     3224.56    315.31 o 
   0  12   2     6828.87     6028.53    741.93 o 
   1  12   2     3906.60     3502.97    335.84 o 
   2  12   2     1392.79     1274.68    150.04 o 
   3  12   2     2624.57     2371.35    230.21 o 
   4  12   2      775.37      707.56    107.50 o 
   5  12   2     1975.99     1773.89    175.44 o 
  -3  13   2      164.03      117.94     91.90 o 
  -2  13   2      481.95      577.74     84.56 o 
  -1  13   2     3583.75     3484.83    352.30 o 
   0  13   2     5808.55     5059.65    544.07 o 
   1  13   2     3832.76     3177.13    331.23 o 
   2  13   2      737.32      776.87    113.87 o 
   3  13   2      198.18      293.21     68.70 o 
  -1  14   2     2329.64     1905.13    277.88 o 
   0  14   2     3735.84     2744.28    433.30 o 
   1  14   2     2015.58     1579.86    180.57 o 
   1   0   3    14462.22    13622.64    478.66 o 
   2   0   3     2823.05     2660.04    119.27 o 
   3   0   3    25142.78    24489.91    539.84 o 
   4   0   3     7673.35     7231.96    253.97 o 
   5   0   3     5267.69     5125.52    190.70 o 
   6   0   3      347.08      357.08     48.08 o 
   7   0   3     1632.08     1423.56    113.99 o 
   8   0   3     1348.46     1225.60    107.10 o 
   9   0   3     4929.98     4783.76    398.73 o 
  -9   1   3     1129.49      991.79    118.37 o 
  -8   1   3     4328.17     4547.34    430.31 o 
  -7   1   3     3263.08     3534.34    195.69 o 
  -6   1   3      122.47      143.88     17.58 o 
  -5   1   3     1989.87     1848.04    101.39 o 
  -4   1   3    21961.54    21347.06    510.44 o 
  -3   1   3     8348.17     8083.07    261.67 o 
  -1   1   3    11605.71    11518.13    328.95 o 
   0   1   3    13789.74    13354.41    414.93 o 
   1   1   3    11595.84    11737.01    275.04 o 
   2   1   3      297.91      325.51     21.83 o 
   3   1   3     8308.06     7538.79    221.45 o 
   4   1   3    20173.59    19267.46    550.35 o 
   5   1   3     2406.42     2350.90    130.83 o 
   6   1   3       88.07      120.22     21.01 o 
   7   1   3     3330.71     3074.26    184.28 o 
   8   1   3     4554.10     4281.65    349.95 o 
   9   1   3      998.79     1078.92    157.30 o 
  -9   2   3     1551.25     1616.57    198.75 o 
  -8   2   3      792.60      815.77    107.87 o 
  -7   2   3     1875.88     1973.21    164.12 o 
  -6   2   3    16127.76    16952.61    757.80 o 
  -5   2   3     3644.28     3708.88    252.34 o 
  -4   2   3     4858.05     5006.38    288.56 o 
  -3   2   3     7422.11     7367.96    288.38 o 
  -2   2   3    37525.14    35573.61   1391.42 o 
  -1   2   3    11951.06    11726.53    311.00 o 
   0   2   3     9134.09     9171.00    268.02 o 
   1   2   3    10823.82    10551.31    336.74 o 
   2   2   3    41436.59    40853.27   1472.59 o 
   3   2   3     8260.11     8136.84    275.27 o 
   4   2   3     4388.31     4301.40    220.52 o 
   5   2   3     3599.02     3493.18    154.25 o 
   6   2   3    16054.88    17266.17    643.20 o 
   7   2   3     1780.54     1807.36     96.59 o 
   8   2   3      793.96      788.75     80.85 o 
   9   2   3     1557.15     1592.54    142.85 o 
  -9   3   3      105.04      122.18     66.66 o 
  -8   3   3     1038.51     1075.16    105.79 o 
  -7   3   3    12378.97    14077.42    781.31 o 
  -6   3   3     7636.09     8310.31    364.95 o 
  -5   3   3    13951.90    13924.08    383.78 o 
  -4   3   3     2840.81     2768.53    183.51 o 
  -3   3   3      568.55      567.81     52.53 o 
  -2   3   3     4376.69     4306.90    155.42 o 
  -1   3   3    44790.20    43778.70   1045.64 o 
   0   3   3    14534.51    14921.81    433.43 o 
   1   3   3    44500.66    44412.54   2317.50 o 
   2   3   3     4940.12     5262.70    276.90 o 
   3   3   3      471.09      583.04     51.23 o 
   4   3   3     3025.82     2907.43    203.12 o 
   5   3   3    13775.55    13861.24    423.15 o 
   6   3   3     7517.02     7813.99    349.83 o 
   7   3   3    12776.64    13312.33    868.24 o 
   8   3   3      948.43      833.53     78.53 o 
   9   3   3      120.73      164.74     58.37 o 
  -9   4   3     1188.10     1071.46    188.91 o 
  -8   4   3     1372.85     1666.12    224.09 o 
  -7   4   3     2818.19     3006.02    164.69 o 
  -6   4   3    25857.86    29642.78   1351.51 o 
  -5   4   3     8740.89     9194.76    281.51 o 
  -4   4   3     4946.70     5016.01    212.18 o 
  -3   4   3     5448.89     5299.11    234.86 o 
  -2   4   3    30619.38    29958.23    815.07 o 
  -1   4   3    30212.30    28951.40    780.46 o 
   0   4   3    29082.52    29341.78    644.57 o 
   1   4   3    29944.87    30273.03    807.82 o 
   2   4   3    28843.83    28332.44    734.99 o 
   3   4   3     5783.45     5638.79    309.64 o 
   4   4   3     4267.23     4296.18    188.32 o 
   5   4   3     8530.91     8575.75    296.08 o 
   6   4   3    25419.46    26818.18   1206.07 o 
   7   4   3     2767.60     2939.90    220.82 o 
   8   4   3     1521.14     1455.78    129.42 o 
   9   4   3     1141.54      865.16    130.42 o 
  -9   5   3      875.39      755.47    191.29 o 
  -8   5   3     4681.71     4820.41    541.12 o 
  -7   5   3     5719.58     5852.85    289.44 o 
  -6   5   3      874.23      977.72    106.29 o 
  -5   5   3     8256.21     8638.53    342.71 o 
  -4   5   3    27172.28    28853.88    986.52 o 
  -3   5   3     7515.20     7273.53    272.20 o 
  -2   5   3    13674.17    13165.74    490.23 o 
  -1   5   3    24605.78    23419.14    762.56 o 
   0   5   3    14396.29    13728.36    449.17 o 
   1   5   3    26226.79    27412.67    654.79 o 
   2   5   3    15732.31    16037.71    599.22 o 
   3   5   3     7511.22     7315.95    270.65 o 
   4   5   3    27285.84    28812.55   1059.94 o 
   5   5   3     8623.81     8295.25    359.09 o 
   6   5   3      813.96      796.32     78.40 o 
   7   5   3     5860.87     6574.13    468.15 o 
   8   5   3     4765.15     4479.67    471.22 o 
   9   5   3      892.03      865.97    149.13 o 
  -8   6   3     1863.14     1947.94    250.69 o 
  -7   6   3     1405.20     1785.82    173.19 o 
  -6   6   3     1482.55     1552.21    132.89 o 
  -5   6   3     6350.34     6903.02    455.47 o 
  -4   6   3     6877.04     6723.19    299.85 o 
  -3   6   3    23314.15    23305.96    768.37 o 
  -2   6   3     8379.06     8175.65    300.75 o 
  -1   6   3     7311.56     7296.15    274.78 o 
   0   6   3      257.06      291.74     28.85 o 
   1   6   3     7991.84     7909.99    269.68 o 
   2   6   3     8708.37     8699.26    299.24 o 
   3   6   3    21669.53    22389.77    829.04 o 
   4   6   3     7510.08     7436.14    347.01 o 
   5   6   3     5678.93     5869.06    319.05 o 
   6   6   3     1433.30     1342.18    132.09 o 
   7   6   3     1382.76     1418.03    143.27 o 
   8   6   3     1811.53     1592.08    202.56 o 
  -8   7   3     4268.16     5486.53    723.67 o 
  -7   7   3      580.98      653.19    194.45 o 
  -6   7   3        4.73       -0.34     49.81 o 
  -5   7   3      957.09     1038.47     93.86 o 
  -4   7   3    22149.44    24597.02    846.84 o 
  -3   7   3     8917.38     8988.05    281.99 o 
  -2   7   3    10806.58    10700.53    531.13 o 
  -1   7   3     3706.31     3535.34    183.63 o 
   0   7   3     2902.17     2885.02    207.07 o 
   1   7   3     4473.40     4252.42    211.53 o 
   2   7   3    10577.04    10772.67    366.90 o 
   3   7   3     9273.47     9510.42    379.17 o 
   4   7   3    21745.09    21625.62   1084.31 o 
   5   7   3      810.96      883.85    101.87 o 
   6   7   3       27.63      151.06     44.31 o 
   7   7   3      577.35      401.39     94.31 o 
   8   7   3     4310.04     4217.32    579.10 o 
  -8   8   3      433.25      416.72     99.83 o 
  -7   8   3     1039.05      943.41    109.15 o 
  -6   8   3     3781.29     4361.88    425.50 o 
  -5   8   3     2955.79     2922.03    252.51 o 
  -4   8   3      828.71      905.77     77.36 o 
  -3   8   3     5032.52     5226.87    331.67 o 
  -2   8   3     7579.26     6501.17    620.73 o 
  -1   8   3     3244.65     3304.81    268.64 o 
   0   8   3     2883.35     3008.87    217.05 o 
   1   8   3     3211.03     3103.71    209.98 o 
   2   8   3     7545.68     7480.13    372.26 o 
   3   8   3     5711.32     5580.09    351.00 o 
   4   8   3      952.19     1014.35    143.43 o 
   5   8   3     2884.96     2982.55    286.50 o 
   6   8   3     3685.16     3766.07    382.41 o 
   7   8   3     1329.99     1339.20    133.75 o 
   8   8   3      300.66      306.71    190.01 o 
  -7   9   3     2583.79     2604.10    312.63 o 
  -6   9   3     1910.88     1662.47    343.60 o 
  -5   9   3     2881.60     2940.85    267.51 o 
  -4   9   3     2211.63     2408.56    208.63 o 
  -3   9   3      208.49      165.02     68.66 o 
  -2   9   3     1831.12     1854.78    141.47 o 
  -1   9   3     5607.11     6197.01    338.69 o 
   0   9   3     3844.90     3823.63    221.41 o 
   1   9   3     4713.37     4461.70    361.09 o 
   2   9   3     2142.39     2114.61    160.13 o 
   3   9   3      263.86      280.50     42.36 o 
   4   9   3     2593.53     2530.03    231.21 o 
   5   9   3     2585.60     2604.58    276.47 o 
   6   9   3     1794.54     1808.82    205.71 o 
   7   9   3     2772.23     2477.68    330.87 o 
  -6  10   3     5786.87     5758.52    515.59 o 
  -5  10   3     1465.77     1410.72    155.27 o 
  -4  10   3     1310.18     1325.03    127.99 o 
  -3  10   3       68.93      150.21     48.36 o 
  -2  10   3     3583.07     3391.94    260.89 o 
  -1  10   3     3515.13     3373.78    199.62 o 
   0  10   3     4344.52     4344.62    273.76 o 
   1  10   3     3499.57     3464.04    244.78 o 
   2  10   3     4002.93     3941.77    302.51 o 
   3  10   3      143.55      163.45     47.30 o 
   4  10   3      645.45      667.78     91.95 o 
   5  10   3     1561.29     1720.21    176.64 o 
   6  10   3     5755.20     5272.50    749.98 o 
  -6  11   3      573.77      545.60     94.73 o 
  -5  11   3     2267.79     2451.13    247.06 o 
  -4  11   3     2707.86     2734.94    288.72 o 
  -3  11   3      605.91      736.86     92.42 o 
  -2  11   3     1100.81     1029.23    121.79 o 
  -1  11   3     4118.99     4134.30    303.88 o 
   0  11   3     4611.70     4984.82    248.06 o 
   1  11   3     4665.97     4516.73    351.80 o 
   2  11   3     1161.61     1050.17    139.65 o 
   3  11   3      530.67      535.33     85.51 o 
   4  11   3     2809.13     2588.46    231.52 o 
   5  11   3     2602.44     2501.01    224.13 o 
   6  11   3      627.51      651.61     95.75 o 
  -5  12   3     1662.12     1545.96    155.89 o 
  -4  12   3     1457.09     1401.20    176.29 o 
  -3  12   3     5083.50     5256.24    502.15 o 
  -2  12   3     2242.56     2231.28    233.15 o 
  -1  12   3     2522.46     2420.71    226.34 o 
   0  12   3     1070.25      953.47    114.25 o 
   1  12   3     2484.64     2369.48    247.49 o 
   2  12   3     2443.87     2169.58    236.44 o 
   3  12   3     4577.67     4178.10    290.23 o 
   4  12   3     1619.68     1425.70    176.32 o 
   5  12   3     1714.64     1752.54    237.44 o 
  -3  13   3     2352.37     2570.31    353.26 o 
  -2  13   3     2882.60     2305.10    189.51 o 
  -1  13   3     1125.12     1059.63    132.24 o 
   0  13   3        0.77      121.37     57.83 o 
   1  13   3      969.83     1082.46    146.05 o 
   2  13   3     2820.74     2579.29    322.26 o 
   3  13   3     2402.02     2013.20    220.38 o 
   0  14   3      622.60      567.16    107.78 o 
   0   0   4       68.32      261.83     40.85 o 
   1   0   4    23985.80    23313.63    556.56 o 
   2   0   4     1727.26     1813.27     86.15 o 
   3   0   4      206.46      223.89     21.93 o 
   4   0   4      164.14      185.69     19.81 o 
   5   0   4    15277.19    15025.05    458.27 o 
   6   0   4     1710.67     1610.76    110.29 o 
   7   0   4     5279.19     5416.17    294.91 o 
   8   0   4       43.42       99.68     25.58 o 
   9   0   4        2.54      -55.99     55.99 o 
  -9   1   4      740.87      689.48    111.12 o 
  -8   1   4     4176.04     4450.26    404.79 o 
  -7   1   4     1107.44     1136.81    111.68 o 
  -6   1   4     7424.42     6576.93    393.08 o 
  -5   1   4     2007.89     2099.43    126.07 o 
  -4   1   4    11728.25    11071.25    387.23 o 
  -3   1   4     8982.21     8767.30    314.50 o 
  -2   1   4     5621.84     5424.62    222.60 o 
  -1   1   4     2403.55     2317.76     94.11 o 
   0   1   4    63941.68    66001.53   1418.31 o 
   1   1   4     2425.98     2242.91     90.38 o 
   2   1   4     6014.60     6124.34    197.96 o 
   3   1   4     9091.80     8482.53    275.46 o 
   4   1   4    15813.04    15083.35    441.98 o 
   5   1   4     1586.39     1595.15    112.38 o 
   6   1   4     7885.65     7628.34    285.82 o 
   7   1   4     1090.35     1020.26     82.28 o 
   8   1   4     3285.32     3024.81    245.04 o 
   9   1   4      982.19      868.32    111.95 o 
  -9   2   4      628.21      669.20     96.53 o 
  -8   2   4     2802.31     2488.28    229.81 o 
  -7   2   4     2717.55     3008.09    165.53 o 
  -6   2   4     1302.06     1271.92    105.80 o 
  -5   2   4     8943.51     9002.82    355.31 o 
  -4   2   4    14063.68    14452.99    649.22 o 
  -3   2   4      996.66      982.70     87.38 o 
  -2   2   4    41771.14    41826.55    994.59 o 
  -1   2   4    14284.09    13388.54    384.02 o 
   0   2   4    15762.71    14767.78    464.51 o 
   1   2   4    13789.92    12953.52    373.89 o 
   2   2   4    40577.00    41875.04   1021.00 o 
   3   2   4      805.58      687.15     55.18 o 
   4   2   4    10539.54    10162.75    335.70 o 
   5   2   4     9029.18     9041.61    280.50 o 
   6   2   4     1340.16     1312.19     56.23 o 
   7   2   4     2757.67     2444.26    165.21 o 
   8   2   4     3457.36     3102.99    280.04 o 
   9   2   4      528.85      497.41     75.37 o 
  -9   3   4     4699.23     4973.09    631.32 o 
  -8   3   4      352.74      334.11     49.45 o 
  -7   3   4     2658.01     2725.41    223.13 o 
  -6   3   4      122.11      106.92     23.63 o 
  -5   3   4     7880.11     8191.89    248.02 o 
  -4   3   4     3456.48     3294.12    204.77 o 
  -3   3   4    49082.86    49665.91   1280.68 o 
  -2   3   4     1143.09     1132.98     72.86 o 
  -1   3   4    14251.91    13421.36    363.61 o 
   0   3   4     1876.78     1888.30    107.89 o 
   1   3   4    16612.88    17133.71    638.60 o 
   2   3   4     1212.90     1217.62     98.81 o 
   3   3   4    50486.58    51905.75   1454.86 o 
   4   3   4     3668.86     3396.74    230.93 o 
   5   3   4     6771.67     6496.70    307.47 o 
   6   3   4      116.21      119.60     28.77 o 
   7   3   4     3365.36     3158.98    214.39 o 
   8   3   4      314.89      287.89     85.76 o 
   9   3   4     4812.37     4910.86    602.20 o 
  -9   4   4      792.23      956.25    167.35 o 
  -8   4   4     5487.94     6174.35    485.81 o 
  -7   4   4     1450.34     1443.21    124.73 o 
  -6   4   4     1681.56     1733.28    145.04 o 
  -5   4   4     4375.46     4301.89    116.39 o 
  -4   4   4    21287.16    21952.71    721.18 o 
  -3   4   4      886.41      915.83     71.11 o 
  -2   4   4    61849.65    61550.38   3061.13 o 
  -1   4   4     7775.90     7696.27    252.73 o 
   0   4   4      309.78      348.60     29.25 o 
   1   4   4     7026.87     7153.38    236.47 o 
   2   4   4    64805.93    69753.02   2932.44 o 
   3   4   4      631.72      711.94     86.10 o 
   4   4   4    22564.03    23128.10    967.01 o 
   5   4   4     4157.74     4144.98    172.60 o 
   6   4   4     1544.65     1657.98    139.50 o 
   7   4   4     1468.62     1426.23    169.92 o 
   8   4   4     5397.77     4739.84    436.18 o 
   9   4   4      818.55      727.92    112.50 o 
  -9   5   4     2337.04     2379.04    917.38 o 
  -8   5   4     2391.52     2567.71    344.80 o 
  -7   5   4     1894.63     1995.38    200.14 o 
  -6   5   4     8363.63     9317.78    517.92 o 
  -5   5   4     4345.77     4941.53    358.71 o 
  -4   5   4    12094.27    12774.83    660.38 o 
  -3   5   4    27484.42    28528.33   1942.12 o 
  -2   5   4     7076.21     6898.35    227.68 o 
  -1   5   4     8997.53     8931.65    329.74 o 
   0   5   4    50615.69    53846.81   1858.77 o 
   1   5   4     8813.93     8899.34    293.89 o 
   2   5   4     4894.64     4883.73    275.65 o 
   3   5   4    27365.74    28826.71    994.84 o 
   4   5   4    10476.16    10674.70    374.26 o 
   5   5   4     5041.60     5000.60    291.90 o 
   6   5   4     7898.91     8262.01    557.33 o 
   7   5   4     1958.64     1822.89    155.17 o 
   8   5   4     2750.01     2887.21    467.01 o 
   9   5   4     2504.31     2190.51    209.37 o 
  -8   6   4      174.34      137.87     86.48 o 
  -7   6   4     7857.97     9219.20    846.86 o 
  -6   6   4     1059.49     1094.02     93.73 o 
  -5   6   4    16141.28    18487.25   1105.11 o 
  -4   6   4      821.18      872.66     64.00 o 
  -3   6   4      723.18      736.79     75.06 o 
  -2   6   4     1626.79     1616.66    122.31 o 
  -1   6   4    37632.93    39224.63   2217.31 o 
   0   6   4      491.06      508.16     41.90 o 
   1   6   4    39498.71    41266.93   1291.02 o 
   2   6   4     1864.83     1947.64     94.33 o 
   3   6   4      734.01      827.83     70.80 o 
   4   6   4      595.84      650.75     60.90 o 
   5   6   4    16718.60    18131.51    924.80 o 
   6   6   4     1112.22     1322.11    124.35 o 
   7   6   4     8221.95     8830.38    745.93 o 
   8   6   4      116.48      103.33     70.32 o 
  -8   7   4     2137.04     2217.54    231.40 o 
  -7   7   4     1762.32     1894.22    223.93 o 
  -6   7   4     8328.67     9280.73    344.60 o 
  -5   7   4      595.97      610.12     57.03 o 
  -4   7   4     5616.46     5868.27    325.49 o 
  -3   7   4     2182.46     2061.14    130.34 o 
  -2   7   4     5405.18     5849.64    354.38 o 
  -1   7   4     1744.30     1794.72    118.85 o 
   0   7   4    42591.00    44752.46   2134.81 o 
   1   7   4     1607.99     1610.62     96.70 o 
   2   7   4     8050.37     8124.94    317.97 o 
   3   7   4     1660.12     1745.78    129.13 o 
   4   7   4     5137.43     5157.64    324.76 o 
   5   7   4      544.57      469.92     58.60 o 
   6   7   4     7716.08     8660.54    398.32 o 
   7   7   4     1659.04     1631.15    193.20 o 
   8   7   4     2070.49     2211.72    359.62 o 
  -8   8   4      540.49      571.92    100.35 o 
  -7   8   4     2183.29     2326.37    223.35 o 
  -6   8   4     2291.91     2349.03    289.66 o 
  -5   8   4     4251.00     4356.85    321.95 o 
  -4   8   4     1940.63     2077.29    146.51 o 
  -3   8   4      197.10      212.97     34.60 o 
  -2   8   4     7968.86     7718.10    473.34 o 
  -1   8   4     7377.46     7786.68    454.53 o 
   0   8   4       59.22      119.34     23.74 o 
   1   8   4     6538.66     5800.69    265.77 o 
   2   8   4     6530.23     6023.60    380.71 o 
   3   8   4      289.72      187.43     37.71 o 
   4   8   4     1883.29     1902.16    225.55 o 
   5   8   4     4043.59     3839.17    383.93 o 
   6   8   4     2362.09     2329.55    221.19 o 
   7   8   4     2547.12     2599.41    300.45 o 
   8   8   4      755.23      791.08    185.70 o 
  -7   9   4      971.98     1093.71    192.88 o 
  -6   9   4      787.73      720.23     79.27 o 
  -5   9   4     1840.16     2010.19    169.97 o 
  -4   9   4     1150.35     1222.66     96.77 o 
  -3   9   4    11573.80    12530.99    613.51 o 
  -2   9   4      499.98      371.95     29.12 o 
  -1   9   4     4167.88     4207.99    225.58 o 
   0   9   4     4828.46     5068.07    294.37 o 
   1   9   4     3559.09     3264.53    184.32 o 
   2   9   4      723.97      673.23     75.59 o 
   3   9   4    11731.38    12862.99   1014.51 o 
   4   9   4     1085.66     1060.92    125.61 o 
   5   9   4     1722.00     1836.18    260.53 o 
   6   9   4      647.39      775.78     82.78 o 
   7   9   4     1008.38      879.80    152.21 o 
  -6  10   4       55.15      108.49     39.27 o 
  -5  10   4      659.67      607.39     77.19 o 
  -4  10   4     4303.23     4779.33    383.97 o 
  -3  10   4      426.27      469.69     42.71 o 
  -2  10   4    10368.33    11540.47    831.45 o 
  -1  10   4       46.15      139.43     27.50 o 
   0  10   4       49.84      107.84     31.69 o 
   1  10   4       45.44       78.40     39.85 o 
   2  10   4    11109.01    11121.72    925.81 o 
   3  10   4      333.47      413.65     48.33 o 
   4  10   4     4776.90     5101.35    427.41 o 
   5  10   4      550.40      608.07     68.68 o 
   6  10   4       43.05       91.82     55.57 o 
  -6  11   4      958.84     1066.24    108.52 o 
  -5  11   4     1172.82     1187.99    155.40 o 
  -4  11   4     1576.62     1517.37    183.73 o 
  -3  11   4     7175.03     7669.17    673.32 o 
  -2  11   4      900.63      928.51    121.26 o 
  -1  11   4     1871.32     1838.30    133.47 o 
   0  11   4     4292.10     4265.64    334.63 o 
   1  11   4     2260.56     2233.11    172.77 o 
   2  11   4      296.51      259.74     80.54 o 
   3  11   4     6253.12     6336.37    637.87 o 
   4  11   4     1382.58     1329.27    148.32 o 
   5  11   4     1057.47     1119.99    120.64 o 
   6  11   4     1059.15      633.80    156.26 o 
  -4  12   4      955.60     1012.79    126.49 o 
  -3  12   4       26.75       85.76     99.78 o 
  -2  12   4     2854.00     3172.43    269.77 o 
  -1  12   4     6342.82     5474.83    514.79 o 
   0  12   4      288.61      195.63     38.24 o 
   1  12   4     6379.12     5999.87    583.36 o 
   2  12   4     3083.42     2877.57    320.28 o 
   3  12   4        9.32       50.39     77.59 o 
   4  12   4     1088.32      972.22    135.16 o 
  -3  13   4       44.53       64.31     82.48 o 
  -2  13   4     1606.84     1420.21    214.17 o 
  -1  13   4       75.71       89.71     33.05 o 
   0  13   4    10513.60     9941.64    466.37 o 
   1  13   4       29.06       20.53     59.37 o 
   2  13   4     1564.85     1340.37    177.90 o 
   3  13   4       59.31       67.48     91.26 o 
   1   0   5    14476.74    13928.84    405.16 o 
   2   0   5       66.51       85.34     23.39 o 
   3   0   5    44539.12    46227.80   1335.57 o 
   4   0   5     3721.62     3520.77    212.01 o 
   5   0   5     7582.72     7161.88    267.31 o 
   6   0   5       20.74       37.24     25.19 o 
   7   0   5     2473.38     2346.67    153.95 o 
   8   0   5      280.59      282.01     53.56 o 
   9   0   5     5136.94     5488.27    360.56 o 
  -9   1   5      647.51      629.54     88.59 o 
  -8   1   5     4906.08     5240.46    452.59 o 
  -7   1   5     2501.85     2268.68    175.53 o 
  -6   1   5      522.52      499.70     43.33 o 
  -5   1   5     5327.11     5347.18    278.58 o 
  -4   1   5    25960.67    26359.26   1009.70 o 
  -3   1   5      330.26      379.54     42.94 o 
  -2   1   5    33127.38    33234.41    909.90 o 
  -1   1   5    14236.02    13691.79    554.20 o 
   0   1   5    17895.59    17746.57    479.80 o 
   1   1   5    14879.50    14592.54    390.13 o 
   2   1   5    31517.65    31250.45    844.65 o 
   3   1   5      148.05      120.03     22.53 o 
   4   1   5    21567.33    20147.24    588.40 o 
   5   1   5     6151.61     5925.83    234.64 o 
   6   1   5      619.64      583.84     40.23 o 
   7   1   5     2782.48     2523.16    200.31 o 
   8   1   5     5474.59     5216.99    428.02 o 
   9   1   5      626.31      624.24     92.74 o 
  -9   2   5     1574.62     1313.48    199.24 o 
  -8   2   5     4051.16     4194.85    524.68 o 
  -7   2   5      531.52      565.85     61.96 o 
  -6   2   5    14687.25    15866.35    697.19 o 
  -5   2   5     2709.31     2838.14    188.06 o 
  -4   2   5    14625.07    13970.27    484.21 o 
  -3   2   5    14767.59    14737.04    519.22 o 
  -2   2   5    15280.75    14660.16    466.25 o 
  -1   2   5     5465.02     5133.09    193.35 o 
   0   2   5    57492.00    58674.77   1548.21 o 
   1   2   5     7249.14     7033.56    212.14 o 
   2   2   5    14981.96    14592.01    447.70 o 
   3   2   5    15348.68    15957.10    498.51 o 
   4   2   5    19302.05    18097.13    529.59 o 
   5   2   5     1774.63     1658.16    134.34 o 
   6   2   5    14851.10    15516.61    502.37 o 
   7   2   5      603.64      566.11     53.00 o 
   8   2   5     2839.49     2487.08    207.10 o 
   9   2   5     1740.65     1436.22    183.01 o 
  -9   3   5      217.34      372.38     68.62 o 
  -8   3   5       33.29       95.91     40.12 o 
  -7   3   5     9536.45    11268.73    710.59 o 
  -6   3   5     1028.04     1076.11     94.21 o 
  -5   3   5    17297.38    17794.57    600.19 o 
  -4   3   5        6.51       39.82     14.46 o 
  -3   3   5     3015.21     2843.64    164.33 o 
  -2   3   5     1666.95     1707.16    118.27 o 
  -1   3   5    36793.45    36925.94   1101.05 o 
   0   3   5      122.98      101.67     23.07 o 
   1   3   5    32469.40    33805.12   1192.63 o 
   2   3   5     1142.54     1298.46     93.20 o 
   3   3   5     2820.92     2925.68    180.95 o 
   4   3   5       58.35      109.06     28.24 o 
   5   3   5    18847.47    19037.07    497.05 o 
   6   3   5     1078.62     1054.26     84.77 o 
   7   3   5     9045.83     9257.59    630.86 o 
   8   3   5      107.66       91.68     59.55 o 
   9   3   5      156.52      182.73     70.93 o 
  -9   4   5      789.78      766.40    126.37 o 
  -8   4   5     2031.39     2127.80    216.72 o 
  -7   4   5      956.33      948.83     90.40 o 
  -6   4   5    14663.09    16861.43    882.53 o 
  -5   4   5      821.75      742.54     61.83 o 
  -4   4   5     6960.76     7039.52    261.37 o 
  -3   4   5     5697.80     5800.63    283.13 o 
  -2   4   5    17034.95    16569.42    660.11 o 
  -1   4   5     3815.13     3870.99    163.42 o 
   0   4   5    55121.61    60334.70   3550.71 o 
   1   4   5     3632.66     3567.76    255.95 o 
   2   4   5    13642.73    13694.76    488.05 o 
   3   4   5     5999.56     6103.95    294.87 o 
   4   4   5     5934.95     6169.61    305.42 o 
   5   4   5      887.47      885.80     67.09 o 
   6   4   5    14889.97    15140.40    855.04 o 
   7   4   5     1218.10     1159.87    110.26 o 
   8   4   5     2453.27     2064.53    208.52 o 
   9   4   5      693.60      708.61    103.81 o 
  -9   5   5      141.94      108.63    118.21 o 
  -8   5   5     3101.77     3710.94    450.75 o 
  -7   5   5     3849.86     3547.25    436.73 o 
  -6   5   5     1333.56     1444.21    129.44 o 
  -5   5   5     6857.64     7377.89    378.43 o 
  -4   5   5     9403.71     9203.97    563.78 o 
  -3   5   5      314.92      341.95     33.28 o 
  -2   5   5    11228.09    10677.45    513.25 o 
  -1   5   5    15133.17    14415.47    508.86 o 
   0   5   5     5034.33     5189.51    240.44 o 
   1   5   5    16443.13    16548.65    736.35 o 
   2   5   5    13278.16    13402.48    636.08 o 
   3   5   5      478.71      495.24     41.22 o 
   4   5   5    11260.30    11881.23    500.02 o 
   5   5   5     7053.42     7535.32    378.99 o 
   6   5   5     1230.95     1229.59    133.23 o 
   7   5   5     3686.04     3451.76    396.94 o 
   8   5   5     2358.65     1898.01    166.01 o 
   9   5   5      149.78       66.89     50.81 o 
  -8   6   5      320.21      275.44     94.05 o 
  -7   6   5     2158.80     2304.65    198.83 o 
  -6   6   5     1064.66     1068.42    111.30 o 
  -5   6   5     4596.06     4864.64    273.51 o 
  -4   6   5     1052.45     1090.67    100.75 o 
  -3   6   5    27649.03    28849.02   1566.64 o 
  -2   6   5     1846.80     1588.47    138.23 o 
  -1   6   5    10340.08    10519.06    513.17 o 
   0   6   5     4103.84     4284.99    248.19 o 
   1   6   5     8316.73     8087.79    324.93 o 
   2   6   5     1145.98     1143.21    105.45 o 
   3   6   5    26974.10    29364.34   1132.15 o 
   4   6   5      862.18      871.79     64.93 o 
   5   6   5     5816.99     6244.19    378.07 o 
   6   6   5     1216.47     1179.72    121.01 o 
   7   6   5     1588.71     1411.29    140.27 o 
   8   6   5      344.02      309.79     60.82 o 
  -8   7   5     4043.34     4222.90    562.40 o 
  -7   7   5      175.68      238.54     62.09 o 
  -6   7   5      955.46      967.78     83.39 o 
  -5   7   5      379.91      424.57     38.61 o 
  -4   7   5    14776.84    16593.11    894.01 o 
  -3   7   5       64.87      171.35     28.90 o 
  -2   7   5    22725.25    20439.21    791.46 o 
  -1   7   5      897.77      920.09     92.81 o 
   0   7   5        9.52       79.37     20.17 o 
   1   7   5      965.21      926.76     73.50 o 
   2   7   5    20207.67    21072.37   1010.84 o 
   3   7   5       86.71      113.85     36.99 o 
   4   7   5    14597.17    16292.24    787.04 o 
   5   7   5      677.24      604.82     57.64 o 
   6   7   5     1093.28     1111.49    112.03 o 
   7   7   5      177.84      207.94     67.69 o 
   8   7   5     3958.11     3722.70    560.14 o 
  -7   8   5     1013.68      938.22    160.69 o 
  -6   8   5     3356.11     3535.03    442.21 o 
  -5   8   5     2220.94     2181.02    160.34 o 
  -4   8   5     1591.87     1710.59    153.68 o 
  -3   8   5    12093.06    13134.94    906.32 o 
  -2   8   5     3661.12     3700.63    367.32 o 
  -1   8   5     6581.43     6419.56    541.64 o 
   0   8   5     5555.34     5608.59    223.92 o 
   1   8   5     5476.76     5042.75    214.11 o 
   2   8   5     6080.83     6137.53    420.15 o 
   3   8   5    12621.50    13737.43    707.23 o 
   4   8   5     2041.86     2124.90    296.01 o 
   5   8   5     2297.11     2263.67    189.28 o 
   6   8   5     3403.28     3316.21    348.30 o 
   7   8   5      672.34      483.00    101.62 o 
  -7   9   5     4083.00     3794.28    438.71 o 
  -6   9   5      397.07      436.79     61.60 o 
  -5   9   5     7749.18     8539.36    743.77 o 
  -4   9   5     1508.93     1747.43    134.07 o 
  -3   9   5       18.45       26.87     41.95 o 
  -2   9   5     2204.61     2210.51    176.72 o 
  -1   9   5    16418.65    17365.98   1174.72 o 
   0   9   5       14.79       86.84     33.54 o 
   1   9   5    15928.64    15668.67    750.45 o 
   2   9   5     1828.84     1959.12    187.66 o 
   3   9   5       37.70       26.74     42.26 o 
   4   9   5     1344.61     1412.36    154.55 o 
   5   9   5     6779.50     6496.04    594.06 o 
   6   9   5      438.19      404.31     73.56 o 
   7   9   5     4153.28     4281.39    672.08 o 
  -6  10   5     6026.95     5577.45    725.22 o 
  -5  10   5        8.84       89.83     56.22 o 
  -4  10   5     2276.62     2358.84    191.25 o 
  -3  10   5      139.18      105.19     36.88 o 
  -2  10   5     4304.96     4102.20    346.30 o 
  -1  10   5       76.90      117.13     38.58 o 
   0  10   5    15022.61    16064.58   1329.11 o 
   1  10   5       32.84      127.33     25.79 o 
   2  10   5     3328.87     3301.22    325.93 o 
   3  10   5      231.70      152.86     42.42 o 
   4  10   5     2363.43     2470.04    181.27 o 
   5  10   5       16.75       57.29     88.91 o 
   6  10   5     6099.17     5359.32    866.71 o 
  -5  11   5     2678.81     2399.60    223.60 o 
  -4  11   5     2641.45     2686.44    416.43 o 
  -3  11   5       26.12       76.08     44.86 o 
  -2  11   5     3041.67     3050.32    318.11 o 
  -1  11   5     6026.47     5951.68    463.19 o 
   0  11   5       69.11       88.21     33.99 o 
   1  11   5     6241.45     6290.16    635.67 o 
   2  11   5     3888.05     3832.83    417.77 o 
   3  11   5       27.97       69.11     49.75 o 
   4  11   5     2843.74     2495.51    274.60 o 
   5  11   5     3103.62     2637.29    299.10 o 
  -4  12   5      644.98      644.95     98.23 o 
  -3  12   5     6330.70     5829.64    784.87 o 
  -2  12   5      657.84      673.15     71.28 o 
  -1  12   5     2019.05     1643.37    247.65 o 
   0  12   5     2208.78     2225.14    213.30 o 
   1  12   5     2786.31     2747.10    273.69 o 
   2  12   5      502.71      531.03    128.22 o 
   3  12   5     5892.94     5614.62    360.89 o 
   4  12   5      496.76      320.00     68.56 o 
  -3  13   5       15.94       96.94    123.71 o 
  -2  13   5     4900.04     4871.58   1113.90 o 
  -1  13   5       20.93      163.64     51.25 o 
   0  13   5       19.19      142.06     54.38 o 
   1  13   5        3.96       79.69     63.65 o 
   2  13   5     4966.52     4283.77    499.32 o 
   3  13   5       20.36      -59.57     59.57 o 
   0   0   6    36688.32    37863.66   1166.50 o 
   1   0   6    54074.71    54135.12   1171.10 o 
   2   0   6     2600.29     2515.82    146.64 o 
   3   0   6       68.89       70.80     31.06 o 
   4   0   6     3855.31     3680.27    248.92 o 
   5   0   6    17839.62    17651.08    478.92 o 
   6   0   6     4697.92     4691.85    342.05 o 
   7   0   6    14294.31    14734.57    894.15 o 
   8   0   6     1518.05     1516.27    161.92 o 
   9   0   6       65.83       94.37     42.78 o 
  -9   1   6     1514.25     1339.90    161.29 o 
  -8   1   6     1618.69     1553.43    138.86 o 
  -7   1   6     2730.26     2877.98    259.08 o 
  -6   1   6    17726.33    18258.31    690.47 o 
  -5   1   6     8007.72     8111.96    286.84 o 
  -4   1   6     3953.16     3681.84    263.11 o 
  -3   1   6    13209.35    12977.47    457.45 o 
  -2   1   6    24615.87    24044.61    807.50 o 
  -1   1   6    16675.11    16298.93    579.14 o 
   0   1   6    36900.91    36735.47    879.46 o 
   1   1   6    17247.51    17447.85    423.09 o 
   2   1   6    27316.53    26815.03    701.43 o 
   3   1   6    13967.43    13767.06    488.37 o 
   4   1   6     5198.28     4869.38    247.16 o 
   5   1   6     8292.18     7956.12    247.77 o 
   6   1   6    17493.10    18225.27    691.74 o 
   7   1   6     2560.28     2502.49    193.50 o 
   8   1   6     1121.88     1006.75     97.24 o 
   9   1   6     1661.34     1360.63    178.13 o 
  -9   2   6      343.08      256.84     59.67 o 
  -8   2   6     4910.18     5199.61    534.16 o 
  -7   2   6     3982.06     4172.25    388.51 o 
  -6   2   6      552.98      598.04     60.53 o 
  -5   2   6     4208.06     4200.79    341.12 o 
  -4   2   6    25971.29    27258.25   1007.29 o 
  -3   2   6     5592.35     5361.29    249.45 o 
  -2   2   6    16788.08    16093.44    584.75 o 
  -1   2   6     8321.04     8099.26    239.08 o 
   0   2   6    41335.70    40343.04    879.70 o 
   1   2   6     8091.90     7838.93    232.31 o 
   2   2   6    16128.07    16318.12    475.04 o 
   3   2   6     4760.47     4920.94    219.08 o 
   4   2   6    22696.75    22064.28    624.65 o 
   5   2   6     4636.15     4278.60    226.71 o 
   6   2   6      493.81      431.36     60.87 o 
   7   2   6     4177.92     4159.58    362.72 o 
   8   2   6     5564.88     5532.86    512.21 o 
   9   2   6      338.09      477.77     69.95 o 
  -9   3   6     4724.76     4921.23    752.59 o 
  -8   3   6      527.79      612.55     87.61 o 
  -7   3   6     1261.27     1223.48    134.71 o 
  -6   3   6      321.15      328.88     61.24 o 
  -5   3   6     6701.10     6536.00    433.78 o 
  -4   3   6     1574.06     1683.11    103.89 o 
  -3   3   6    27075.42    27958.90   1062.77 o 
  -2   3   6     6315.71     5920.95    250.66 o 
  -1   3   6    10931.16    10356.31    338.92 o 
   0   3   6      260.25      294.85     23.26 o 
   1   3   6    11346.47    11517.40    412.70 o 
   2   3   6     6547.38     6504.22    249.27 o 
   3   3   6    28439.68    31218.81   1130.01 o 
   4   3   6     1379.40     1481.97     95.57 o 
   5   3   6     6330.91     6043.41    146.26 o 
   6   3   6      187.05      104.42     27.18 o 
   7   3   6     1671.56     1754.64    161.27 o 
   8   3   6      523.02      533.29    105.96 o 
   9   3   6     4746.71     4165.74    507.42 o 
  -9   4   6      336.47      461.61    157.01 o 
  -8   4   6     3962.25     3750.63    392.81 o 
  -7   4   6     1654.30     1809.59    163.03 o 
  -6   4   6      186.25      233.43     66.94 o 
  -5   4   6     1876.45     1802.21    136.32 o 
  -4   4   6    15417.08    15567.87    521.02 o 
  -3   4   6     5011.82     4854.55    278.81 o 
  -2   4   6     6721.25     6650.61    228.83 o 
  -1   4   6     4673.93     4478.08    210.62 o 
   0   4   6     4280.50     4138.86    199.69 o 
   1   4   6     4967.55     5085.03    252.52 o 
   2   4   6     9013.15     9450.82    439.78 o 
   3   4   6     5270.12     5601.98    328.44 o 
   4   4   6    16523.38    17166.58    548.63 o 
   5   4   6     1259.89     1275.60     88.89 o 
   6   4   6       97.68       99.60     44.95 o 
   7   4   6     1565.75     1255.26    108.04 o 
   8   4   6     3944.24     3912.02    458.73 o 
   9   4   6      282.67      289.43     73.55 o 
  -8   5   6      427.82      476.97    103.81 o 
  -7   5   6      792.79      785.61    101.57 o 
  -6   5   6     4914.13     5165.92    527.89 o 
  -5   5   6     3584.05     3603.96    215.12 o 
  -3   5   6     8097.96     8037.04    365.64 o 
  -2   5   6    12320.27    12099.31    503.50 o 
  -1   5   6     2615.63     2629.53    149.77 o 
   0   5   6     6307.58     6904.15    287.61 o 
   1   5   6     2969.20     3137.32    218.96 o 
   2   5   6    10439.24    10394.87    384.00 o 
   3   5   6     7380.93     8204.60    381.34 o 
   4   5   6      420.00      499.86     44.61 o 
   5   5   6     3385.43     3703.84    247.19 o 
   6   5   6     4973.30     4915.63    373.00 o 
   7   5   6     1024.89     1049.53    139.12 o 
   8   5   6      893.98      886.73    104.77 o 
  -8   6   6      899.74     1189.29    458.92 o 
  -7   6   6     4383.96     4496.77    475.89 o 
  -6   6   6      825.45      857.51    109.53 o 
  -5   6   6     5719.63     5490.08    354.43 o 
  -4   6   6     2699.03     2914.46    185.57 o 
  -3   6   6      305.01      434.51     53.34 o 
  -2   6   6     1746.36     1490.90    116.68 o 
  -1   6   6    10563.71    10247.57    318.55 o 
   0   6   6     5728.31     6083.55    283.39 o 
   1   6   6    12949.97    13941.76    528.87 o 
   2   6   6     2557.12     2625.53    301.38 o 
   3   6   6      301.68      371.28     62.00 o 
   4   6   6     2442.66     2550.54    203.64 o 
   5   6   6     5397.29     5761.21    392.78 o 
   6   6   6     1044.51     1018.21    104.14 o 
   7   6   6     4429.00     4833.95    436.27 o 
   8   6   6      995.90      875.80    107.61 o 
  -8   7   6     1181.91     1372.26    192.68 o 
  -7   7   6      564.46      557.31     86.48 o 
  -6   7   6    11776.52    12899.59    876.60 o 
  -5   7   6     3170.65     3010.57    225.79 o 
  -4   7   6     1978.03     1977.97    174.28 o 
  -3   7   6      194.29      223.66     58.22 o 
  -2   7   6    10028.60     9641.04    589.30 o 
  -1   7   6     6516.60     6694.29    421.63 o 
   0   7   6    18574.24    20578.88    919.33 o 
   1   7   6     7391.85     8231.08    290.89 o 
   2   7   6    11036.63    11136.15    457.96 o 
   3   7   6       29.21      105.02     35.66 o 
   4   7   6     2472.26     2592.21    207.25 o 
   5   7   6     2789.24     2794.56    241.94 o 
   6   7   6    11865.62    12857.23    847.34 o 
   7   7   6      488.24      420.29     72.58 o 
   8   7   6     1121.60     1013.88    116.31 o 
  -7   8   6     3561.00     3484.84    392.16 o 
  -6   8   6       14.98      105.38     51.12 o 
  -5   8   6     6875.85     6382.53    451.01 o 
  -4   8   6     6930.84     6670.90    485.53 o 
  -3   8   6     3109.22     3261.14    248.57 o 
  -2   8   6     6728.99     6391.79    438.13 o 
  -1   8   6    10780.69    11725.82    854.55 o 
   0   8   6     5036.02     5520.99    275.62 o 
   1   8   6    10256.13    10806.55    441.29 o 
   2   8   6     5087.31     5367.95    323.28 o 
   3   8   6     3148.20     3518.70    273.81 o 
   4   8   6     6813.01     6626.78    542.75 o 
   5   8   6     6254.94     6247.95    265.02 o 
   6   8   6      153.83      149.38     75.63 o 
   7   8   6     3644.53     3869.94    400.26 o 
  -7   9   6      992.30     1209.40    114.85 o 
  -6   9   6     1072.60     1008.19    114.81 o 
  -5   9   6     2585.86     2484.81    195.45 o 
  -4   9   6     2049.09     2132.92    159.78 o 
  -3   9   6    11390.57    11687.83   1033.85 o 
  -2   9   6     5958.75     5966.24    497.16 o 
  -1   9   6     4566.53     4566.08    322.83 o 
   0   9   6     1599.34     1584.37    120.14 o 
   1   9   6     4425.95     4200.39    238.58 o 
   2   9   6     6235.67     6019.05    529.62 o 
   3   9   6    12193.67    12720.50    888.08 o 
   4   9   6     1780.08     1965.45    265.52 o 
   5   9   6     2617.22     2511.43    276.34 o 
   6   9   6     1070.74      935.90    144.07 o 
   7   9   6     1023.48     1117.45    217.11 o 
  -6  10   6      100.19      124.45     68.14 o 
  -5  10   6      473.26      506.69     78.82 o 
  -4  10   6    10009.92    11826.99   1305.43 o 
  -3  10   6     4169.71     3999.50    364.32 o 
  -2  10   6     6935.09     7542.06    649.06 o 
  -1  10   6     1552.14     1445.00    167.48 o 
   0  10   6      242.64      270.26     56.23 o 
   1  10   6     1649.33     1592.84    157.96 o 
   2  10   6     7345.50     8366.69    555.51 o 
   3  10   6     4319.83     3987.35    456.85 o 
   4  10   6     9852.02    10647.01    833.88 o 
   5  10   6      410.01      280.58     72.90 o 
   6  10   6       54.87       84.91     66.28 o 
  -5  11   6     1889.60     1953.51    258.10 o 
  -4  11   6     1012.04      930.78    113.94 o 
  -3  11   6     5495.68     5998.02    583.80 o 
  -2  11   6     4164.15     3889.05    393.59 o 
  -1  11   6     1533.22     1684.58    159.83 o 
   0  11   6     3288.29     3010.87    369.92 o 
   1  11   6     1742.96     1783.87    186.47 o 
   2  11   6     3763.89     3567.24    384.52 o 
   3  11   6     5085.52     4825.91    512.13 o 
   4  11   6      600.11      601.91     94.19 o 
   5  11   6     1985.17     1968.26    382.44 o 
  -4  12   6     1289.73     1139.96    143.44 o 
  -3  12   6      556.76      496.49     79.42 o 
  -2  12   6     1029.74     1058.43    132.43 o 
  -1  12   6     4396.65     4016.33    513.26 o 
   0  12   6     2536.27     2333.66    250.57 o 
   1  12   6     4565.26     4392.65    462.43 o 
   2  12   6      900.76     1040.06    119.02 o 
   3  12   6      604.22      398.54     65.38 o 
   4  12   6     1339.79     1198.73    126.66 o 
  -2  13   6     1379.91     1090.17    168.57 o 
  -1  13   6      811.86      943.95    142.21 o 
   0  13   6     3176.51     2947.59    418.29 o 
   1  13   6      825.29      932.89    185.41 o 
   2  13   6     1362.32     1201.65    125.64 o 
   1   0   7     7641.27     7217.27    231.11 o 
   2   0   7    40063.02    39773.59   1155.19 o 
   3   0   7    33935.84    33529.29   1271.82 o 
   4   0   7    21439.48    21674.46    716.07 o 
   5   0   7     4780.31     4437.17    174.47 o 
   6   0   7       14.14      112.29     40.55 o 
   7   0   7     1966.08     1714.77    146.43 o 
   8   0   7     3821.22     3667.69    370.17 o 
   9   0   7     2402.92     2191.33    270.93 o 
  -9   1   7     3373.16     3043.20    421.88 o 
  -8   1   7     1784.77     1665.25    173.13 o 
  -7   1   7     1725.51     1763.57    198.04 o 
  -6   1   7     5840.99     5535.70    335.60 o 
  -5   1   7     6037.77     5906.41    285.75 o 
  -4   1   7     7147.67     6991.97    281.34 o 
  -3   1   7    24190.68    24503.87    836.59 o 
  -2   1   7    43271.05    40818.88   1914.79 o 
  -1   1   7    13620.91    13443.59    470.07 o 
   0   1   7     2946.96     2772.02    122.28 o 
   1   1   7    12655.78    12541.14    372.19 o 
   2   1   7    42767.80    42780.15   1112.68 o 
   3   1   7    23321.54    23392.91    903.88 o 
   4   1   7     7185.58     6923.15    262.98 o 
   5   1   7     6425.69     6171.38    145.42 o 
   6   1   7     5932.31     5687.73    271.67 o 
   7   1   7     1391.29     1331.40    130.97 o 
   8   1   7     1812.49     1750.66    174.87 o 
   9   1   7     3406.98     3112.35    375.98 o 
  -9   2   7      874.27      814.60    145.71 o 
  -8   2   7     2917.92     2689.35    324.60 o 
  -7   2   7     4297.63     4307.88    410.19 o 
  -6   2   7     2483.90     2542.38    176.95 o 
  -5   2   7     7635.12     7909.11    397.83 o 
  -4   2   7    11990.05    11990.28    403.25 o 
  -3   2   7     8892.30     8804.38    327.93 o 
  -2   2   7     2222.21     2366.86    188.31 o 
  -1   2   7    28610.35    28441.55    735.19 o 
   0   2   7    33555.02    33324.46    786.71 o 
   1   2   7    28253.79    28193.85    669.03 o 
   2   2   7     2427.23     2510.82    133.64 o 
   3   2   7     9194.46     9074.69    271.68 o 
   4   2   7    12284.79    12362.13    388.23 o 
   5   2   7     7733.94     7560.51    350.47 o 
   6   2   7     2809.89     2820.42    222.80 o 
   7   2   7     3990.84     3989.13    322.39 o 
   8   2   7     2868.74     2697.86    243.56 o 
   9   2   7      811.64      633.48    122.91 o 
  -9   3   7       16.40       99.67     52.75 o 
  -8   3   7      627.37      647.81     67.99 o 
  -7   3   7     2605.78     2972.44    303.37 o 
  -6   3   7     5094.99     5363.37    349.41 o 
  -5   3   7     9840.01    10262.85    594.40 o 
  -4   3   7     3640.70     3875.76    294.28 o 
  -3   3   7       53.77        3.63     31.92 o 
  -2   3   7     3156.05     2911.94    170.08 o 
  -1   3   7    19105.29    18849.91    454.05 o 
   0   3   7    11570.38    11559.64    495.75 o 
   1   3   7    19119.14    19985.26    618.48 o 
   2   3   7     4520.99     4573.78    249.32 o 
   3   3   7      142.81      158.72     21.12 o 
   4   3   7     3219.04     3317.22    224.20 o 
   5   3   7     9141.54     8865.08    355.67 o 
   6   3   7     4896.91     5056.19    358.84 o 
   7   3   7     2717.17     2570.54    229.08 o 
   8   3   7      749.02      698.57     83.06 o 
   9   3   7       29.88       61.41     59.64 o 
  -9   4   7       59.59       53.97     65.28 o 
  -8   4   7     1737.25     1881.66    168.96 o 
  -7   4   7     2700.91     2742.80    276.10 o 
  -6   4   7     1795.83     2130.22    173.08 o 
  -5   4   7     3346.15     3122.89    164.53 o 
  -4   4   7     5590.80     5571.71    295.39 o 
  -3   4   7      695.33      623.79     52.03 o 
  -2   4   7      958.00      965.81    176.99 o 
  -1   4   7     8287.69     8549.22    344.06 o 
   0   4   7    24604.96    24904.46   1049.35 o 
   1   4   7     8147.07     8554.19    384.05 o 
   2   4   7      345.47      325.66     29.29 o 
   3   4   7      922.70     1094.37     73.58 o 
   4   4   7     5511.62     5750.24    288.96 o 
   5   4   7     2669.06     2688.72    156.25 o 
   6   4   7     1783.83     1847.82    147.75 o 
   7   4   7     2715.35     2636.71    272.37 o 
   8   4   7     1813.67     1621.70    225.92 o 
   9   4   7       72.10      184.29     85.43 o 
  -8   5   7      745.70      726.43    109.17 o 
  -7   5   7     1054.24     1147.28    102.97 o 
  -6   5   7     4395.29     4564.06    460.78 o 
  -5   5   7     2099.56     2462.66    217.75 o 
  -4   5   7     2136.81     2128.66    178.62 o 
  -3   5   7     3020.65     3474.87    346.41 o 
  -2   5   7    10893.10    10986.82    505.98 o 
  -1   5   7     7479.78     7585.94    496.35 o 
   0   5   7     1515.78     1714.53    131.95 o 
   1   5   7     7210.37     7556.79    322.76 o 
   2   5   7    10701.86    10840.31    386.62 o 
   3   5   7     3309.05     3343.00    264.97 o 
   4   5   7     2062.13     2324.09    125.19 o 
   5   5   7     2709.94     3196.56    188.08 o 
   6   5   7     4522.25     4121.48    325.31 o 
   7   5   7      973.14      996.46    147.13 o 
   8   5   7      655.75      577.41     78.20 o 
  -8   6   7     1358.95     1457.11    306.87 o 
  -7   6   7     1292.75     1500.57    214.14 o 
  -6   6   7      172.21      118.49     35.56 o 
  -5   6   7     1252.86     1081.64    100.59 o 
  -4   6   7     6423.25     6879.07    476.88 o 
  -3   6   7    11238.30    11495.17    607.54 o 
  -2   6   7     8396.51     8498.35    352.17 o 
  -1   6   7     3494.90     3808.00    157.09 o 
   0   6   7     2052.62     2283.58    138.62 o 
   1   6   7     4035.78     4258.06    174.98 o 
   2   6   7     9099.07     9196.81    447.35 o 
   3   6   7    10737.39    11172.01    535.43 o 
   4   6   7     7051.08     6869.68    554.42 o 
   5   6   7     1233.92     1368.62    105.19 o 
   6   6   7      171.42      201.26     47.84 o 
   7   6   7     1013.50     1108.40    148.79 o 
   8   6   7     1363.15     1399.44    151.80 o 
  -8   7   7      751.04      834.53    174.84 o 
  -7   7   7     1164.38     1513.16    171.88 o 
  -6   7   7      819.30      795.18     96.69 o 
  -5   7   7     2377.03     2687.71    247.90 o 
  -4   7   7     2374.58     2577.28    192.00 o 
  -3   7   7     9464.49     9567.91    569.29 o 
  -2   7   7    13969.95    14528.06    789.98 o 
  -1   7   7     3581.10     3820.00    266.72 o 
   0   7   7      133.62      206.35     35.07 o 
   1   7   7     4125.38     4327.34    263.63 o 
   2   7   7    13060.91    13565.72    733.86 o 
   3   7   7     8991.03     9039.03    385.77 o 
   4   7   7     1819.45     1909.81    133.79 o 
   5   7   7     2109.73     2022.81    179.15 o 
   6   7   7      792.98      733.90    101.91 o 
   7   7   7     1143.21     1243.59    137.57 o 
   8   7   7      678.44      783.44    123.73 o 
  -7   8   7     1236.98     1452.87    204.90 o 
  -6   8   7     1724.37     1710.53    148.21 o 
  -5   8   7     1878.53     1882.09    197.58 o 
  -4   8   7     7829.55     8032.27    551.33 o 
  -3   8   7     6233.02     6279.22    636.22 o 
  -2   8   7     4286.35     4174.47    302.30 o 
  -1   8   7     5689.70     5854.87    342.87 o 
   0   8   7    10464.29    11357.38    534.18 o 
   1   8   7     6231.98     7205.15    524.12 o 
   2   8   7     4677.70     4704.28    334.83 o 
   3   8   7     7087.55     7001.72    565.49 o 
   4   8   7     7928.46     8031.06    559.26 o 
   5   8   7     2203.18     2092.23    180.05 o 
   6   8   7     1812.94     1781.09    159.62 o 
   7   8   7     1478.34     1560.98    188.97 o 
  -6   9   7     5134.08     4408.82    485.90 o 
  -5   9   7     4190.20     4231.04    420.09 o 
  -4   9   7     2196.31     2115.01    162.19 o 
  -3   9   7     1712.41     1688.50    203.22 o 
  -2   9   7     5109.39     5127.18    376.99 o 
  -1   9   7     7356.72     8468.43    670.89 o 
   0   9   7    15559.79    17284.36   1388.77 o 
   1   9   7     6598.71     6772.31    555.34 o 
   2   9   7     4781.63     4769.26    503.88 o 
   3   9   7     1722.92     1751.16    180.02 o 
   4   9   7     2695.41     2542.47    250.06 o 
   5   9   7     3751.35     3371.16    333.91 o 
   6   9   7     4937.28     4576.51    607.75 o 
  -6  10   7     1816.76     1696.15    152.10 o 
  -5  10   7     3265.70     3304.40    353.38 o 
  -4  10   7     2334.78     2285.16    184.42 o 
  -3  10   7      154.93      197.12     48.04 o 
  -2  10   7     1205.30     1323.13    143.62 o 
  -1  10   7     6516.85     6137.77    736.75 o 
   0  10   7    15441.51    17069.58   1503.47 o 
   1  10   7     6353.50     6731.49    580.95 o 
   2  10   7     1051.83     1124.69    141.69 o 
   3  10   7      172.23      206.16     48.85 o 
   4  10   7     2168.32     1977.56    264.39 o 
   5  10   7     3358.84     3072.84    441.55 o 
   6  10   7     2014.62     2236.40    308.35 o 
  -5  11   7     2198.20     2125.84    227.35 o 
  -4  11   7      850.95      872.67    100.29 o 
  -3  11   7     2259.83     2120.75    225.02 o 
  -2  11   7     2738.40     2413.70    306.83 o 
  -1  11   7     4989.58     4858.43    592.87 o 
   0  11   7     2330.74     2299.52    217.39 o 
   1  11   7     5493.24     6028.57    611.83 o 
   2  11   7     2764.31     2688.06    253.03 o 
   3  11   7     2359.31     2214.91    245.70 o 
   4  11   7      863.03      729.56     97.84 o 
   5  11   7     2316.80     1419.03    218.09 o 
  -4  12   7     1713.64     1355.39    181.81 o 
  -3  12   7     2683.98     2166.49    233.70 o 
  -2  12   7     1980.97     2236.29    338.46 o 
  -1  12   7     1289.14     1055.24    179.61 o 
   0  12   7     2027.99     1813.74    176.11 o 
   1  12   7     1458.73     1442.40    244.72 o 
   2  12   7     1975.36     2131.91    228.96 o 
   3  12   7     2384.13     2055.48    237.90 o 
   4  12   7     1819.33     1413.36    174.39 o 
  -2  13   7     3694.80     3050.33    812.56 o 
  -1  13   7      500.90      480.13     95.02 o 
   0  13   7       43.88      -75.94     75.94 o 
   1  13   7      404.15      436.60     92.50 o 
   2  13   7     3562.87     3152.05    346.98 o 
   0   0   8    33578.08    36633.96   1227.44 o 
   1   0   8     7681.26     7448.47    255.41 o 
   2   0   8    15854.93    16075.42    733.68 o 
   3   0   8       36.51       35.05     22.35 o 
   4   0   8     4222.52     4134.94    159.85 o 
   5   0   8     1025.91     1062.71    104.37 o 
   6   0   8    21697.53    23232.57   1169.70 o 
   7   0   8     2920.52     2863.07    252.60 o 
   8   0   8     1928.46     1668.28    184.08 o 
   9   0   8       56.94       26.20     61.88 o 
  -9   1   8      112.54      198.91     78.38 o 
  -8   1   8      819.11      726.63    101.90 o 
  -7   1   8     6570.07     7167.34    504.90 o 
  -6   1   8     7938.83     7860.28    592.69 o 
  -5   1   8    11031.17    11708.08    575.94 o 
  -4   1   8     3798.39     3840.10    256.64 o 
  -3   1   8        9.31       34.12     24.11 o 
  -2   1   8    18003.29    17666.74    490.90 o 
  -1   1   8    25199.00    25725.21    670.89 o 
   0   1   8     3522.21     3587.42    157.06 o 
   1   1   8    27780.76    29464.56    647.96 o 
   2   1   8    16889.15    16817.38    523.55 o 
   3   1   8      212.38      297.09     41.39 o 
   4   1   8     3958.41     3764.99    266.12 o 
   5   1   8    10334.59    10277.56    597.63 o 
   6   1   8     8152.82     8504.43    578.76 o 
   7   1   8     6714.81     6800.62    414.17 o 
   8   1   8      858.17      913.20     98.77 o 
   9   1   8      100.25      172.30     67.20 o 
  -9   2   8     3215.73     3162.31    330.63 o 
  -8   2   8     1323.98     1210.77    203.74 o 
  -7   2   8     3787.41     4063.60    388.86 o 
  -6   2   8     2410.86     2338.43    197.31 o 
  -5   2   8     6095.93     6292.12    459.43 o 
  -4   2   8     6651.47     6665.33    361.34 o 
  -3   2   8    20577.40    20848.80    715.02 o 
  -2   2   8      780.81      787.93     72.20 o 
  -1   2   8    11518.96    10943.30    429.01 o 
   0   2   8     9539.58     9491.40    315.87 o 
   1   2   8    10210.32     9801.21    323.97 o 
   2   2   8     2020.76     2331.34    257.84 o 
   3   2   8    19132.63    19719.26    624.13 o 
   4   2   8     7163.77     7279.49    329.19 o 
   5   2   8     6312.77     6560.67    368.72 o 
   6   2   8     2543.19     2296.42    192.75 o 
   7   2   8     3275.63     3236.27    223.37 o 
   8   2   8     1267.35     1426.28    149.15 o 
   9   2   8     3191.71     2801.46    256.75 o 
  -9   3   8     1394.54     1589.19    188.40 o 
  -8   3   8     5074.98     5154.64    509.57 o 
  -7   3   8      377.46      329.84     73.10 o 
  -6   3   8     1352.59     1379.21    133.06 o 
  -5   3   8      834.68      925.72    111.20 o 
  -4   3   8    20340.20    21003.28    705.24 o 
  -3   3   8     3266.16     3127.71    150.79 o 
  -2   3   8    14306.89    14258.49    452.54 o 
  -1   3   8     3507.70     3641.16    204.14 o 
   0   3   8     3906.89     3749.38    197.81 o 
   1   3   8     3660.78     3501.05    204.00 o 
   2   3   8    11359.26    10849.10    352.19 o 
   3   3   8     3597.39     3564.67    136.82 o 
   4   3   8    21819.33    22886.03    783.36 o 
   5   3   8      783.21      894.43     72.20 o 
   6   3   8     1424.47     1572.48    145.71 o 
   7   3   8      478.60      439.23     62.97 o 
   8   3   8     4726.82     4398.51    402.54 o 
   9   3   8     1380.57     1168.37    143.32 o 
  -8   4   8     1576.73     1803.12    240.64 o 
  -7   4   8     1227.57     1148.76    179.84 o 
  -6   4   8      552.63      574.74     75.55 o 
  -5   4   8     3062.32     3277.69    273.31 o 
  -4   4   8     9647.75     9487.16    436.51 o 
  -3   4   8    16696.57    17337.90    515.35 o 
  -2   4   8     1464.28     1445.95     96.96 o 
  -1   4   8     6356.99     6376.34    233.69 o 
   0   4   8     8450.15     8019.28    370.32 o 
   1   4   8     4655.61     4726.93    255.63 o 
   2   4   8     1104.80     1077.72     73.88 o 
   3   4   8    16950.18    17392.79    703.76 o 
   4   4   8     9393.67     9924.82    447.34 o 
   5   4   8     3758.08     3787.54    212.78 o 
   6   4   8      572.47      747.24     88.36 o 
   7   4   8     1022.83      933.71     84.64 o 
   8   4   8     1660.45     1655.89    178.04 o 
  -8   5   8     1221.23     1245.14    153.61 o 
  -7   5   8     4074.62     4451.17    363.94 o 
  -6   5   8     2665.81     2938.86    273.85 o 
  -5   5   8     4971.94     5233.93    416.70 o 
  -4   5   8     4736.28     4845.17    301.92 o 
  -3   5   8     1666.65     1776.62    175.89 o 
  -2   5   8    10690.65    10465.33    483.68 o 
  -1   5   8     8723.27     9021.65    540.70 o 
   0   5   8      939.31     1078.56     78.90 o 
   1   5   8     8248.48     8728.12    561.61 o 
   2   5   8    11603.29    12270.31    487.79 o 
   3   5   8     1194.05     1271.27    104.83 o 
   4   5   8     4738.39     4954.36    252.42 o 
   5   5   8     4779.67     4911.52    302.08 o 
   6   5   8     2582.84     2882.38    209.66 o 
   7   5   8     4054.02     3885.57    355.42 o 
   8   5   8     1012.77      875.02    120.98 o 
  -8   6   8     1066.79     1237.56    241.51 o 
  -7   6   8     2012.89     1936.41    191.58 o 
  -6   6   8     9865.01    11507.81    825.35 o 
  -5   6   8     1650.16     1836.67    186.62 o 
  -4   6   8     1810.37     1842.52    202.04 o 
  -3   6   8     1189.00     1201.22    103.99 o 
  -2   6   8     7392.59     7077.11    637.85 o 
  -1   6   8     5773.49     6136.46    403.81 o 
   0   6   8    13602.66    15142.77    866.07 o 
   1   6   8     6314.12     7041.36    370.45 o 
   2   6   8     6191.62     6518.38    285.72 o 
   3   6   8     1070.74     1073.54     75.93 o 
   4   6   8     1908.48     2011.62    128.46 o 
   5   6   8     1962.59     1923.77    148.28 o 
   6   6   8     9920.92     9813.59    964.41 o 
   7   6   8     2004.74     1903.34    182.92 o 
   8   6   8      915.44      749.43     98.57 o 
  -7   7   8     4361.63     4654.12    482.99 o 
  -6   7   8     2173.17     2137.25    221.04 o 
  -5   7   8     6724.53     7879.94    668.27 o 
  -4   7   8      253.63      209.61     48.22 o 
  -3   7   8     2442.21     2426.74    225.06 o 
  -2   7   8     2490.32     2631.63    180.71 o 
  -1   7   8    16232.83    17392.67   1103.52 o 
   0   7   8      354.73      474.43     50.12 o 
   1   7   8    14512.11    16621.68    832.74 o 
   2   7   8     2778.89     2950.95    242.60 o 
   3   7   8     2346.33     2216.39    173.34 o 
   4   7   8       38.03       54.23     30.43 o 
   5   7   8     8337.12     8074.90    381.51 o 
   6   7   8     2181.68     2173.01    197.74 o 
   7   7   8     4095.07     4186.64    432.24 o 
  -7   8   8      871.52      899.76    182.70 o 
  -6   8   8     3960.72     3876.24    510.06 o 
  -5   8   8     2400.75     2540.26    209.69 o 
  -4   8   8     3665.99     3275.36    288.50 o 
  -3   8   8     5128.39     5017.33    398.80 o 
  -2   8   8     2756.38     3040.62    231.49 o 
  -1   8   8     2149.53     2150.83    180.37 o 
   0   8   8    13464.28    14452.42   1238.72 o 
   1   8   8     2069.99     2426.59    193.76 o 
   2   8   8     3048.76     3081.41    188.10 o 
   3   8   8     4942.86     4781.06    407.10 o 
   4   8   8     3981.99     4297.02    240.45 o 
   5   8   8     1978.27     1694.16    188.08 o 
   6   8   8     3776.02     3445.35    383.97 o 
   7   8   8      945.58      946.15    141.27 o 
  -6   9   8      391.41      381.86    100.61 o 
  -5   9   8     1406.49     1322.41    125.64 o 
  -4   9   8     8461.86     8567.27   1115.65 o 
  -3   9   8     1257.46     1208.05     99.82 o 
  -2   9   8     6823.54     7050.62    571.92 o 
  -1   9   8     1915.24     2102.02    239.35 o 
   0   9   8       44.78      147.82     60.19 o 
   1   9   8     1771.96     1949.51    188.49 o 
   2   9   8     6818.85     7327.43    619.29 o 
   3   9   8     1690.90     1700.12    143.12 o 
   4   9   8     8187.87     8378.51    644.36 o 
   5   9   8     1544.52     1244.01    181.97 o 
   6   9   8      419.24      495.18     84.41 o 
  -5  10   8     1412.27     1349.31    157.18 o 
  -4  10   8     3163.48     2913.18    269.89 o 
  -3  10   8     8773.35     8226.68    693.90 o 
  -2  10   8      448.41      507.75     68.79 o 
  -1  10   8     3352.69     3092.26    438.21 o 
   0  10   8      538.80      524.92    129.22 o 
   1  10   8     3000.06     3014.61    245.88 o 
   2  10   8      509.77      560.17     97.09 o 
   3  10   8     8844.66     9281.85    833.01 o 
   4  10   8     3229.11     2539.38    408.01 o 
   5  10   8     1449.64     1028.81    184.99 o 
   6  10   8       11.40       78.39     92.08 o 
  -5  11   8     1695.99     1741.62    190.72 o 
  -4  11   8     2887.39     3344.95    522.97 o 
  -3  11   8     2056.08     1938.82    198.02 o 
  -2  11   8     4249.38     4174.69    570.52 o 
  -1  11   8     1947.47     1820.67    235.47 o 
   0  11   8       38.71       37.75     75.02 o 
   1  11   8     2213.07     2219.63    254.63 o 
   2  11   8     4355.97     4487.94    489.24 o 
   3  11   8     1879.06     1847.26    200.86 o 
   4  11   8     3300.52     2969.66    424.91 o 
   5  11   8     1481.45     1386.99    300.79 o 
  -3  12   8      885.99      816.06    113.97 o 
  -2  12   8     1820.59     1543.84    197.30 o 
  -1  12   8      378.87      553.31     83.81 o 
   0  12   8     3650.81     4431.88    621.24 o 
   1  12   8      473.67      484.32     78.14 o 
   2  12   8     1855.08     1699.81    226.34 o 
   3  12   8      715.21      658.92    105.00 o 
  -1  13   8     3394.72     2789.88    597.36 o 
   0  13   8      673.73      885.44    143.13 o 
   1  13   8     3636.56     3495.30    715.94 o 
   1   0   9       66.77       58.58     20.19 o 
   2   0   9    41295.55    42616.44   1449.74 o 
   3   0   9      692.98      709.73     52.66 o 
   4   0   9     7447.03     7398.31    387.83 o 
   5   0   9      386.67      387.05     35.41 o 
   6   0   9       31.46       32.73     64.22 o 
   7   0   9      116.19      171.20     65.34 o 
   8   0   9     2263.48     2114.96    232.17 o 
   9   0   9       32.69       -2.91     95.33 o 
  -9   1   9     1990.20     1871.52    344.92 o 
  -8   1   9      434.34      438.02    101.06 o 
  -7   1   9     1823.65     1784.81    165.94 o 
  -6   1   9     2430.88     2459.42    210.77 o 
  -5   1   9     1816.67     1832.10    138.83 o 
  -4   1   9      524.04      545.06     48.45 o 
  -3   1   9    20799.00    21120.82    780.96 o 
  -2   1   9     4991.19     4945.15    324.43 o 
  -1   1   9     6387.64     6297.84    302.57 o 
   0   1   9     3539.49     3424.70    185.85 o 
   1   1   9     6489.43     6787.52    247.38 o 
   2   1   9     6633.02     6737.00    244.86 o 
   3   1   9    20148.96    20659.28    770.63 o 
   4   1   9      413.65      408.03     46.16 o 
   5   1   9     2091.65     2195.25    171.64 o 
   6   1   9     2106.45     2103.92    164.00 o 
   7   1   9     1580.51     1509.66    155.92 o 
   8   1   9      371.72      400.15     66.70 o 
   9   1   9     2154.01     2015.75    214.15 o 
  -8   2   9     1626.92     1461.00    180.62 o 
  -7   2   9     3028.22     2976.06    298.83 o 
  -6   2   9      366.10      327.42     67.47 o 
  -5   2   9     8955.66     9607.31    502.36 o 
  -4   2   9     5762.05     5482.73    412.31 o 
  -3   2   9     1065.89     1094.46     78.91 o 
  -2   2   9     9340.16     8886.50    358.96 o 
  -1   2   9    16880.44    17033.11    536.99 o 
   0   2   9        9.14       35.26     28.06 o 
   1   2   9    18467.31    18898.08    593.18 o 
   2   2   9     7415.78     7450.92    245.05 o 
   3   2   9     1215.01     1247.42     80.61 o 
   4   2   9     6032.57     5820.46    354.54 o 
   5   2   9     8804.57     8560.36    549.42 o 
   6   2   9      463.76      503.35     50.72 o 
   7   2   9     3401.08     3553.63    333.96 o 
   8   2   9     1738.40     1654.68    259.59 o 
  -8   3   9     2930.61     3099.02    272.89 o 
  -7   3   9      137.23      110.35     36.46 o 
  -6   3   9     8955.55     9395.54    834.31 o 
  -5   3   9      434.10      499.05     48.16 o 
  -4   3   9    11829.48    12514.63    569.97 o 
  -3   3   9     1764.49     1707.66    129.65 o 
  -2   3   9     7020.49     6919.39    275.11 o 
  -1   3   9     1205.46     1299.04    104.66 o 
   0   3   9    84683.37    96365.12   3764.38 o 
   1   3   9      960.78      947.54     74.23 o 
   2   3   9     9261.59     8971.24    365.28 o 
   3   3   9     1915.10     2065.90    170.70 o 
   4   3   9    10437.60    10259.63    502.19 o 
   5   3   9      361.53      349.20     43.57 o 
   6   3   9     8460.91     8394.40    600.81 o 
   7   3   9       65.40      111.13     36.01 o 
   8   3   9     3202.95     3015.11    409.75 o 
  -8   4   9     1028.46     1021.19    178.40 o 
  -7   4   9     5890.02     6577.99    614.84 o 
  -6   4   9       46.23       69.42     31.39 o 
  -5   4   9    14108.99    15465.98    919.77 o 
  -4   4   9     3445.44     3521.08    257.24 o 
  -3   4   9      107.83      131.22     31.34 o 
  -2   4   9     2433.16     2416.99     96.59 o 
  -1   4   9    25997.95    26696.95    814.88 o 
   0   4   9     3102.70     2864.98    176.67 o 
   1   4   9    26503.50    28723.54   1775.16 o 
   2   4   9     3069.59     3056.68    185.23 o 
   3   4   9      143.83      150.78     21.44 o 
   4   4   9     3902.18     3834.43    157.61 o 
   5   4   9    13268.14    14921.70   1029.64 o 
   6   4   9       11.84       18.43     52.40 o 
   7   4   9     6286.40     7047.15    508.22 o 
   8   4   9      930.87      814.79    131.34 o 
  -8   5   9     1000.64     1041.61    137.10 o 
  -7   5   9      910.50      933.49    115.01 o 
  -6   5   9     4869.04     5463.24    579.21 o 
  -5   5   9     2735.15     2769.87    227.05 o 
  -4   5   9     1976.24     2093.41    189.88 o 
  -3   5   9    21731.34    22346.24   1324.48 o 
  -2   5   9     4662.85     4740.05    264.58 o 
  -1   5   9     7106.18     7160.86    316.52 o 
   0   5   9    17824.98    19287.22   1017.11 o 
   1   5   9     7623.25     8026.48    399.23 o 
   2   5   9     3961.14     4036.21    260.05 o 
   3   5   9    21802.42    22743.63   1085.75 o 
   4   5   9     1547.27     1509.79    134.53 o 
   5   5   9     2350.08     2353.03    192.05 o 
   6   5   9     4803.34     4914.85    609.61 o 
   7   5   9     1158.25     1207.48    103.00 o 
   8   5   9     1069.34      926.85    136.29 o 
  -8   6   9     2057.74     2430.34    334.82 o 
  -7   6   9      428.17      451.81     94.93 o 
  -6   6   9      103.57       16.60     64.06 o 
  -5   6   9      807.24      812.37    100.94 o 
  -4   6   9     7327.18     7714.38    624.34 o 
  -3   6   9      612.21      670.29     69.97 o 
  -2   6   9    28606.46    34380.04   2961.63 o 
  -1   6   9     1539.52     1570.21    115.34 o 
   0   6   9      396.44      461.51     50.05 o 
   1   6   9     1746.27     2062.11    112.63 o 
   2   6   9    30199.55    36891.09   1458.86 o 
   3   6   9      486.80      428.08     48.47 o 
   4   6   9     6895.20     7073.92    492.22 o 
   5   6   9      788.50      785.95     81.11 o 
   6   6   9       62.24       68.51     72.24 o 
   7   6   9      253.43      157.76     55.90 o 
   8   6   9     2216.58     2070.27    196.44 o 
  -7   7   9      939.72      829.91    116.20 o 
  -6   7   9      934.46      890.82    131.33 o 
  -5   7   9     4204.56     4347.37    497.90 o 
  -4   7   9      288.60      255.90     45.82 o 
  -3   7   9    17153.59    18895.91   1881.65 o 
  -2   7   9      674.67      778.90     87.86 o 
  -1   7   9     3875.81     3604.03    455.48 o 
   0   7   9      590.90      575.25     54.06 o 
   1   7   9     4996.63     5824.08    307.46 o 
   2   7   9      719.28      820.55     64.62 o 
   3   7   9    16644.74    17757.97    924.24 o 
   4   7   9      544.85      644.97     63.43 o 
   5   7   9     3538.99     3394.01    333.71 o 
   6   7   9      839.16      877.26     97.38 o 
   7   7   9     1149.17     1357.52    165.34 o 
  -7   8   9     1199.65     1098.74    252.80 o 
  -6   8   9       42.75       18.36     49.44 o 
  -5   8   9     3027.94     2843.90    291.81 o 
  -4   8   9     4209.66     4251.13    371.42 o 
  -3   8   9       13.62       81.06     42.01 o 
  -2   8   9     7897.87     8146.57    845.66 o 
  -1   8   9     7795.39     7895.89    587.15 o 
   0   8   9     1106.95     1073.42     96.69 o 
   1   8   9     7606.40     8219.02    581.81 o 
   2   8   9     8072.45     9056.90    550.41 o 
   3   8   9       48.11       90.83     47.30 o 
   4   8   9     3868.14     4129.29    243.42 o 
   5   8   9     3366.78     3170.15    248.91 o 
   6   8   9       25.54       15.01     57.13 o 
   7   8   9     1220.93     1276.91    117.20 o 
  -6   9   9     2144.80     1899.79    670.61 o 
  -5   9   9      290.05      333.46     59.85 o 
  -4   9   9     2120.47     2158.14    244.86 o 
  -3   9   9     1615.49     1765.41    336.40 o 
  -2   9   9      817.24      896.94    137.72 o 
  -1   9   9      843.50      949.12    109.47 o 
   0   9   9    13432.99    15418.33   1184.28 o 
   1   9   9      747.17      720.23    120.43 o 
   2   9   9      952.28      980.35     87.00 o 
   3   9   9     1894.34     1755.76    169.96 o 
   4   9   9     2236.15     2025.91    175.14 o 
   5   9   9      181.17      160.44     57.37 o 
   6   9   9     1968.56     1765.45    202.91 o 
  -5  10   9     4241.38     3855.62    476.75 o 
  -4  10   9      265.72      187.85     98.37 o 
  -3  10   9       83.95       31.16     57.10 o 
  -2  10   9       50.45        6.75     62.05 o 
  -1  10   9     6694.24     7347.04    853.19 o 
   0  10   9     1312.41     1442.38    180.87 o 
   1  10   9     6822.22     7323.44    483.63 o 
   2  10   9       31.01       57.77     45.73 o 
   3  10   9       83.70      134.03     64.51 o 
   4  10   9      304.70      156.81     61.62 o 
   5  10   9     4129.98     3275.04    476.34 o 
  -4  11   9     1618.90     1318.57    218.26 o 
  -3  11   9     1849.46     1982.93    360.68 o 
  -2  11   9     1245.41     1230.32    141.94 o 
  -1  11   9     1223.31     1278.78    125.20 o 
   0  11   9     8410.77     9060.82   1063.01 o 
   1  11   9     1003.40      920.56    143.68 o 
   2  11   9     1399.56     1285.51    139.02 o 
   3  11   9     1780.29     1431.23    181.38 o 
   4  11   9     1294.04     1223.61    184.38 o 
  -3  12   9      110.26       70.61     64.18 o 
  -2  12   9     4869.24     5288.60    796.79 o 
  -1  12   9     1758.39     1848.77    300.55 o 
   0  12   9      264.26      259.10     50.80 o 
   1  12   9     1879.62     1853.22    203.78 o 
   2  12   9     4866.94     4603.90    570.13 o 
   3  12   9       77.29        8.64     96.16 o 
   0   0  10     3960.48     4467.12    372.99 o 
   1   0  10       43.29       91.01     23.40 o 
   2   0  10    11709.17    11131.02    388.16 o 
   3   0  10      128.97       93.21     28.09 o 
   4   0  10      333.46      357.68     32.87 o 
   5   0  10      451.79      421.42     38.38 o 
   6   0  10    14337.05    15584.22   1082.89 o 
   7   0  10      151.99      162.67     47.84 o 
   8   0  10      685.61      545.76     71.81 o 
  -8   1  10      526.54      660.53    114.86 o 
  -7   1  10     5089.44     5274.86    535.51 o 
  -6   1  10      177.80      147.55     72.65 o 
  -5   1  10     6083.85     5882.17    465.69 o 
  -4   1  10     1840.06     1870.22    152.57 o 
  -3   1  10       42.21       56.74     30.10 o 
  -2   1  10     2498.03     2547.04    188.44 o 
  -1   1  10    12565.34    12978.42    456.64 o 
   0   1  10      800.57      812.86     65.89 o 
   1   1  10    11973.50    12067.62    371.36 o 
   2   1  10     2291.36     2261.75    113.28 o 
   3   1  10      129.00       95.54     37.98 o 
   4   1  10     1970.77     2050.75    125.82 o 
   5   1  10     6796.66     6954.07    423.73 o 
   6   1  10       87.75       80.69     67.72 o 
   7   1  10     4688.57     4733.89    524.20 o 
   8   1  10      595.65      552.09     95.69 o 
  -8   2  10      487.06      437.99    133.39 o 
  -7   2  10      729.03      636.92     95.19 o 
  -6   2  10     3842.42     3931.63    314.37 o 
  -5   2  10     4520.91     4424.38    329.20 o 
  -4   2  10     2199.24     2113.37    149.69 o 
  -3   2  10    14399.81    14511.00    563.80 o 
  -2   2  10     4862.41     4627.26    174.61 o 
  -1   2  10     4864.42     4954.69    288.23 o 
   0   2  10    10456.68    10592.80    353.84 o 
   1   2  10     4260.01     4330.12    234.46 o 
   2   2  10     5110.79     4900.76    272.47 o 
   3   2  10    14054.25    14391.54    474.34 o 
   4   2  10     2048.46     2032.32    170.92 o 
   5   2  10     5074.43     4758.17    368.67 o 
   6   2  10     3746.23     3289.78    339.56 o 
   7   2  10      702.99      782.16     96.86 o 
   8   2  10      605.34      579.22     95.09 o 
  -8   3  10     7182.93     8804.30    891.43 o 
  -7   3  10      369.14      447.68     70.81 o 
  -6   3  10       64.24       97.58    119.52 o 
  -5   3  10     1078.95     1027.30    116.44 o 
  -4   3  10    31434.27    34852.72   1304.59 o 
  -3   3  10     2042.59     1890.62    129.84 o 
  -2   3  10    11587.22    11877.71    328.47 o 
  -1   3  10      172.21      206.59     31.94 o 
   0   3  10      273.08      267.78     33.25 o 
   1   3  10      207.89      202.94     28.32 o 
   2   3  10    12258.91    12706.02    470.75 o 
   3   3  10     2123.26     2134.63    164.04 o 
   4   3  10    31239.81    32783.67   1389.95 o 
   5   3  10      956.47     1203.91    147.78 o 
   6   3  10       36.56       89.32     42.35 o 
   7   3  10      468.18      467.58     80.11 o 
   8   3  10     7137.24     6546.04    450.88 o 
  -8   4  10      436.69      442.68     88.81 o 
  -7   4  10     1310.23     1353.19    126.19 o 
  -6   4  10     1437.94     1596.63    164.47 o 
  -5   4  10     4975.89     5110.91    526.56 o 
  -4   4  10     2145.23     2551.60    224.48 o 
  -3   4  10    23413.46    25421.72    996.28 o 
  -2   4  10     3419.14     3259.64    188.75 o 
  -1   4  10     9827.73     9714.02    303.46 o 
   0   4  10     5911.68     5937.92    455.85 o 
   1   4  10     9347.68     9670.19    531.47 o 
   2   4  10     3204.78     3096.67    206.20 o 
   3   4  10    24020.09    26114.83   1501.08 o 
   4   4  10     2014.50     1908.65    179.23 o 
   5   4  10     4932.96     4835.33    499.68 o 
   6   4  10     1534.16     1463.57    143.41 o 
   7   4  10     1291.72     1360.91    123.13 o 
   8   4  10      438.46      389.75     99.96 o 
  -8   5  10     2248.22     1973.28    257.76 o 
  -7   5  10     5553.85     5691.32    511.62 o 
  -6   5  10      735.62      845.83    102.59 o 
  -5   5  10     5847.94     6752.72    630.95 o 
  -4   5  10     8990.56    10140.18    698.56 o 
  -3   5  10     1466.29     1441.38    115.41 o 
  -2   5  10     8727.96     8481.60    391.68 o 
  -1   5  10    14805.59    15844.81    808.34 o 
   0   5  10     2287.10     2412.80    160.46 o 
   1   5  10    14047.76    15002.49    864.41 o 
   2   5  10     8348.61     8637.45    344.50 o 
   3   5  10     1570.63     1484.97    109.91 o 
   4   5  10     9159.47     9383.05    529.13 o 
   5   5  10     6238.56     6551.83    669.73 o 
   6   5  10      796.64      773.50    114.92 o 
   7   5  10     5572.52     5059.18    431.50 o 
   8   5  10     2086.29     1974.06    223.24 o 
  -7   6  10      716.02      679.47    102.68 o 
  -6   6  10    15250.06    17550.43   1117.59 o 
  -5   6  10     1830.37     1747.69    149.60 o 
  -4   6  10     1937.57     1981.83    192.73 o 
  -3   6  10     1992.45     2107.96    179.38 o 
  -2   6  10    10923.94    10932.42    612.97 o 
  -1   6  10     1945.12     2027.84    133.28 o 
   0   6  10    13911.47    15379.53   1115.68 o 
   1   6  10     1751.46     1888.67    148.42 o 
   2   6  10    11039.63    12610.73    458.99 o 
   3   6  10     1628.59     1596.66    115.31 o 
   4   6  10     2288.75     2317.81    190.76 o 
   5   6  10     1734.77     1720.59    142.52 o 
   6   6  10    15447.37    17296.52   1019.00 o 
   7   6  10      639.09      526.82    132.19 o 
  -7   7  10     4539.02     4666.60    630.47 o 
  -6   7  10      162.55      143.76     51.74 o 
  -5   7  10     4936.30     4554.26    598.33 o 
  -4   7  10      470.96      344.25     85.58 o 
  -3   7  10      268.06      189.49     46.48 o 
  -2   7  10     1395.69     1425.70    151.00 o 
  -1   7  10    11873.67    12363.96    932.48 o 
   0   7  10      775.71      818.15     63.32 o 
   1   7  10    12708.55    15304.72   1109.08 o 
   2   7  10     1097.04     1232.41     97.07 o 
   3   7  10      304.01      276.49     57.39 o 
   4   7  10      453.56      456.43     75.89 o 
   5   7  10     4775.41     5373.60    555.02 o 
   6   7  10      132.11      115.35     46.89 o 
   7   7  10     4414.87     4379.80    509.34 o 
  -6   8  10     4207.91     3953.86    320.62 o 
  -5   8  10     1086.14      929.98    107.91 o 
  -4   8  10      944.27     1014.34    140.01 o 
  -3   8  10     2854.78     3110.56    260.64 o 
  -2   8  10     3316.05     3341.40    412.39 o 
  -1   8  10      898.27     1066.26    103.38 o 
   0   8  10     7303.20     8140.23    755.40 o 
   1   8  10      855.43      908.92     70.62 o 
   2   8  10     2753.69     2889.31    217.97 o 
   3   8  10     2870.40     2744.43    220.04 o 
   4   8  10     1223.11     1163.32     99.65 o 
   5   8  10     1321.06     1450.72    155.72 o 
   6   8  10     4181.76     4225.62    408.69 o 
  -6   9  10       61.98       17.51     93.60 o 
  -5   9  10      722.73      498.58     81.40 o 
  -4   9  10     6585.93     6229.00    765.66 o 
  -3   9  10      385.38      303.20     76.60 o 
  -2   9  10     1716.66     2047.88    234.23 o 
  -1   9  10      837.23      911.01     78.12 o 
   0   9  10        3.93      -26.68     41.74 o 
   1   9  10      613.22      647.20     96.91 o 
   2   9  10     1858.30     1851.27    134.17 o 
   3   9  10      228.76      158.12     55.03 o 
   4   9  10     6732.29     6704.10    624.34 o 
   5   9  10      699.69      698.11     94.00 o 
   6   9  10       54.26       85.87     59.78 o 
  -5  10  10     1013.13      848.08    165.09 o 
  -4  10  10       60.00       22.99     84.42 o 
  -3  10  10     5739.91     6706.67    916.24 o 
  -2  10  10      243.04      176.83     53.49 o 
  -1  10  10     2531.61     2580.59    340.80 o 
   0  10  10       26.92       35.72     55.66 o 
   1  10  10     2435.86     2211.41    261.21 o 
   2  10  10      138.05      141.98     91.38 o 
   3  10  10     5931.64     5769.05    422.20 o 
   4  10  10       19.79       40.77     34.32 o 
   5  10  10     1040.80      759.64    127.36 o 
  -4  11  10     3499.51     3068.78    639.88 o 
  -3  11  10      242.21      172.86     69.28 o 
  -2  11  10     2630.03     2446.60    353.76 o 
  -1  11  10     1220.67     1027.29    221.77 o 
   0  11  10      178.49      127.16     53.04 o 
   1  11  10     1117.44     1121.48    129.22 o 
   2  11  10     2632.14     2483.90    285.31 o 
   3  11  10      341.88      354.12     99.12 o 
   4  11  10     3421.63     2738.85    388.50 o 
  -2  12  10     1455.17     1459.33    233.95 o 
  -1  12  10      421.87      391.33     82.25 o 
   0  12  10     2311.79     2121.88    300.33 o 
   1  12  10      415.89      266.89    137.40 o 
   2  12  10     1580.84     1669.55    218.68 o 
   1   0  11     3158.82     2821.65    187.49 o 
   2   0  11    19607.23    19643.41    586.46 o 
   3   0  11     6825.90     6640.39    329.76 o 
   4   0  11     1884.84     2208.40    165.97 o 
   5   0  11      508.94      525.16     61.80 o 
   6   0  11        8.24       96.01     32.14 o 
   7   0  11      253.72      350.66     70.74 o 
   8   0  11      944.43      994.76    158.94 o 
  -8   1  11      721.72      980.15    293.32 o 
  -7   1  11     1054.51     1049.11    150.96 o 
  -6   1  11     2449.76     2303.31    181.09 o 
  -5   1  11     2573.94     2374.74    224.45 o 
  -4   1  11     2686.34     2602.47    191.88 o 
  -3   1  11    14510.70    14039.94    554.08 o 
  -2   1  11     7874.60     7593.89    244.55 o 
  -1   1  11     3600.31     3927.94    184.73 o 
   0   1  11     7393.49     7212.05    243.05 o 
   1   1  11     4183.01     4189.09    124.37 o 
   2   1  11     7985.36     8362.56    292.58 o 
   3   1  11    13832.87    14142.05    706.15 o 
   4   1  11     2233.33     2656.88    201.37 o 
   5   1  11     2413.44     2518.38    174.51 o 
   6   1  11     2469.15     2188.81    194.01 o 
   7   1  11     1282.92     1369.80    235.11 o 
   8   1  11     1012.87      946.30    201.24 o 
  -8   2  11      950.01      980.91    224.71 o 
  -7   2  11     3468.04     4166.27    896.15 o 
  -6   2  11     1025.09      980.05    104.46 o 
  -5   2  11     7131.03     7748.35    607.62 o 
  -4   2  11     1679.48     1578.48    119.79 o 
  -3   2  11     2505.74     2336.10    194.56 o 
  -2   2  11     2004.98     1893.40    176.76 o 
  -1   2  11    13547.98    13972.46    434.34 o 
   0   2  11     6498.32     6273.59    205.02 o 
   1   2  11    14279.64    14786.05    539.57 o 
   2   2  11     2176.34     2240.05    160.77 o 
   3   2  11     2653.14     2830.28    239.89 o 
   4   2  11     2521.49     2605.09    187.57 o 
   5   2  11     6873.99     7008.09    570.97 o 
   6   2  11     1035.30     1055.77    146.21 o 
   7   2  11     3207.48     3224.38    323.27 o 
   8   2  11      911.98      900.11    229.37 o 
  -8   3  11     1956.60     1777.23    185.23 o 
  -7   3  11     1366.69     1581.00    227.23 o 
  -6   3  11     3535.35     3305.55    382.30 o 
  -5   3  11     3161.74     3186.35    251.93 o 
  -4   3  11     5837.78     6047.70    298.10 o 
  -3   3  11      132.29      135.01     42.14 o 
  -2   3  11     5263.14     5147.81    250.74 o 
  -1   3  11    10562.32    10889.35    362.69 o 
   0   3  11    42729.59    47474.86   1473.36 o 
   1   3  11     9737.39    10047.32    428.58 o 
   2   3  11     3302.66     3216.97    259.91 o 
   3   3  11      265.22      460.66     72.63 o 
   4   3  11     6494.54     6757.14    459.98 o 
   5   3  11     3787.43     3503.65    358.89 o 
   6   3  11     3580.25     3757.38    358.33 o 
   7   3  11     1162.59     1205.87    117.32 o 
   8   3  11     1843.96     1754.05    256.52 o 
  -8   4  11      993.70     1108.69    107.90 o 
  -7   4  11     3562.29     3399.26    360.18 o 
  -6   4  11     2729.12     3106.03    411.76 o 
  -5   4  11     7477.75     7339.13    678.55 o 
  -4   4  11     4532.42     5020.91    393.61 o 
  -3   4  11     1063.66     1024.72     81.44 o 
  -2   4  11     3477.57     3454.53    198.04 o 
  -1   4  11    12468.73    12719.20    461.46 o 
   0   4  11    14228.13    14277.19    894.97 o 
   1   4  11    12150.64    12391.72    811.12 o 
   2   4  11     3245.55     2919.16    254.93 o 
   3   4  11      964.54      980.69     86.89 o 
   4   4  11     4511.45     4507.22    376.24 o 
   5   4  11     7624.66     7484.68    657.31 o 
   6   4  11     3096.38     3385.11    459.35 o 
   7   4  11     3801.40     3486.55    286.10 o 
   8   4  11      980.87      866.20    126.85 o 
  -7   5  11     1180.32     1221.15    150.61 o 
  -6   5  11     3059.68     2996.46    343.00 o 
  -5   5  11     2676.37     2866.08    253.55 o 
  -4   5  11     3547.85     3612.49    295.80 o 
  -3   5  11     7449.58     7716.13    629.93 o 
  -2   5  11     8131.57     8250.17    333.64 o 
  -1   5  11     5343.99     5287.62    343.44 o 
   0   5  11    11091.11    11356.10    617.88 o 
   1   5  11     5608.59     6031.65    590.68 o 
   2   5  11     8940.26     9467.75    509.02 o 
   3   5  11     7701.32     6770.41    919.91 o 
   4   5  11     3388.57     3511.94    295.66 o 
   5   5  11     2206.94     2277.05    182.10 o 
   6   5  11     3115.26     2911.73    268.01 o 
   7   5  11     1074.48     1021.14    124.48 o 
  -7   6  11      766.31      735.11    110.00 o 
  -6   6  11       18.76      -23.24     69.90 o 
  -5   6  11     1075.11     1077.31    109.84 o 
  -4   6  11     4246.59     4149.73    398.39 o 
  -3   6  11     5532.35     5918.80    602.21 o 
  -2   6  11    19224.02    20231.05   1090.72 o 
  -1   6  11     5100.28     4810.56    375.16 o 
   0   6  11      309.02      264.69     54.24 o 
   1   6  11     4831.64     5075.42    353.30 o 
   2   6  11    18204.73    21502.83   1228.39 o 
   3   6  11     5835.08     5959.67    630.31 o 
   4   6  11     3984.28     4232.16    419.06 o 
   5   6  11     1544.16     1482.30    163.01 o 
   6   6  11       69.71      129.54     67.67 o 
   7   6  11      689.31      691.64    133.33 o 
  -6   7  11       77.68      116.48     82.58 o 
  -5   7  11     2631.00     2776.65    266.76 o 
  -4   7  11     1212.15     1137.78    150.60 o 
  -3   7  11     9580.38    10468.27    855.51 o 
  -2   7  11     3196.59     3293.32    312.38 o 
  -1   7  11     2773.84     2672.38    222.61 o 
   0   7  11       22.76       39.17     31.43 o 
   1   7  11     2288.68     2404.41    190.69 o 
   2   7  11     2888.15     3314.45    174.54 o 
   3   7  11     9482.62    10319.28    804.57 o 
   4   7  11     1421.35     1422.59    160.20 o 
   5   7  11     3047.77     3131.76    309.80 o 
   6   7  11      128.08      155.18     55.62 o 
  -6   8  11      612.75      406.80     91.47 o 
  -5   8  11     1406.50     1406.71    168.77 o 
  -4   8  11     3517.75     3458.74    375.83 o 
  -3   8  11     1374.32     1327.16    130.77 o 
  -2   8  11     6374.27     6313.46    520.01 o 
  -1   8  11     2190.20     2362.47    225.46 o 
   0   8  11     3048.60     2884.02    329.29 o 
   1   8  11     2307.22     2341.63    178.15 o 
   2   8  11     6670.65     7313.87    354.33 o 
   3   8  11     1096.40     1103.21    129.46 o 
   4   8  11     3554.62     3760.34    366.08 o 
   5   8  11     1159.14      965.12    114.34 o 
   6   8  11      556.53      615.75    113.44 o 
  -5   9  11      940.21      912.96    122.13 o 
  -4   9  11     1583.22     1464.20    169.90 o 
  -3   9  11     1312.39     1224.93    158.89 o 
  -2   9  11     1205.28     1307.82    142.94 o 
  -1   9  11     1949.16     2170.52    214.62 o 
   0   9  11    10796.47    11131.15   1107.78 o 
   1   9  11     2291.43     2393.00    301.89 o 
   2   9  11      893.55     1055.68    104.88 o 
   3   9  11     1515.22     1388.43    146.59 o 
   4   9  11     1223.32     1214.79    129.05 o 
   5   9  11      872.70      938.84    132.31 o 
  -4  10  11      462.53      440.43     89.98 o 
  -3  10  11       87.49       33.69     39.06 o 
  -2  10  11      362.55      285.65     47.52 o 
  -1  10  11     4022.23     4152.25    438.48 o 
   0  10  11     2802.36     2772.05    349.55 o 
   1  10  11     3668.48     3489.67    411.14 o 
   2  10  11      376.74      296.03     39.83 o 
   3  10  11       55.58      -32.54     56.00 o 
   4  10  11      587.47      625.21    123.98 o 
  -3  11  11     1653.68     1561.34    172.05 o 
  -2  11  11     1059.05      956.44    132.10 o 
  -1  11  11     2367.38     2487.14    265.70 o 
   0  11  11     3841.66     4109.52    436.88 o 
   1  11  11     2366.44     2673.67    378.52 o 
   2  11  11     1237.84     1288.28    177.59 o 
   3  11  11     1636.37     1425.53    144.72 o 
  -1  12  11      985.18      875.19    117.42 o 
   0  12  11      898.90      911.21    182.55 o 
   1  12  11     1177.11      951.18    116.40 o 
   0   0  12     4556.44     4282.84    417.30 o 
   1   0  12    16627.52    17590.66    487.83 o 
   2   0  12     4172.03     4208.66    220.92 o 
   3   0  12      824.60      805.40     60.05 o 
   4   0  12      659.59      604.89     53.81 o 
   5   0  12     6438.08     7000.10    584.67 o 
   6   0  12     6281.11     6673.90    649.36 o 
   7   0  12     6813.73     7016.66    613.78 o 
   8   0  12      340.86      198.39     80.45 o 
  -8   1  12     1087.23      937.10    154.08 o 
  -7   1  12     1382.17     1239.45    247.88 o 
  -6   1  12     8600.22    10399.97    767.88 o 
  -5   1  12     2732.03     2965.19    282.84 o 
  -4   1  12     4576.30     4160.55    316.68 o 
  -3   1  12     2628.22     2649.08    241.11 o 
  -2   1  12    13099.42    13181.88    683.40 o 
  -1   1  12     6983.80     7550.11    316.92 o 
   0   1  12     8435.58     8838.40    254.27 o 
   1   1  12     7504.05     7797.89    255.03 o 
   2   1  12    11484.10    11889.73    556.26 o 
   3   1  12     2949.76     3154.61    228.10 o 
   4   1  12     5419.06     6123.90    446.26 o 
   5   1  12     2584.54     2694.41    185.10 o 
   6   1  12     8281.95     8622.66    736.76 o 
   7   1  12     1294.90     1202.35    137.94 o 
   8   1  12      835.49      685.45    118.74 o 
  -8   2  12     1690.32     1738.02    224.35 o 
  -7   2  12     2013.21     1991.27    231.69 o 
  -6   2  12      271.94      243.49     55.41 o 
  -5   2  12     2470.89     2695.43    295.22 o 
  -4   2  12     8983.81     9192.83    599.43 o 
  -3   2  12     5532.34     5300.49    398.76 o 
  -2   2  12     3092.86     3244.42    222.65 o 
  -1   2  12     7934.82     8007.83    211.74 o 
   0   2  12     1058.27     1059.54     75.23 o 
   1   2  12     8087.28     8455.65    314.45 o 
   2   2  12     3784.39     3997.82    216.10 o 
   3   2  12     5648.08     6286.36    416.25 o 
   4   2  12     8501.67     8780.07    555.25 o 
   5   2  12     2714.59     2980.27    266.69 o 
   6   2  12      185.85      238.92     54.50 o 
   7   2  12     2205.73     2507.18    285.57 o 
   8   2  12     2069.54     1916.24    249.18 o 
  -7   3  12      957.38      899.73    108.48 o 
  -6   3  12      403.19      418.64     67.48 o 
  -5   3  12     3508.96     3668.75    344.17 o 
  -4   3  12     7644.62     7830.04    516.14 o 
  -3   3  12    10153.15     9844.33    547.80 o 
  -2   3  12     2427.63     2539.93    126.61 o 
  -1   3  12     2309.25     2247.36    140.33 o 
   0   3  12      208.41      217.22     29.26 o 
   1   3  12     3653.19     3578.16    190.74 o 
   2   3  12     2821.29     2817.48    254.56 o 
   3   3  12     9737.50    10868.86    605.45 o 
   4   3  12     7489.32     7618.12    510.62 o 
   5   3  12     2668.88     2482.44    215.04 o 
   6   3  12      373.70      493.07     85.20 o 
   7   3  12     1239.48     1270.20    129.46 o 
  -7   4  12      549.93      707.74    119.15 o 
  -6   4  12      419.16      432.91     67.48 o 
  -5   4  12     1272.97     1202.68    131.82 o 
  -4   4  12     9033.94     9831.85    725.63 o 
  -3   4  12     6049.54     5846.10    268.23 o 
  -2   4  12     4280.62     4294.77    299.99 o 
  -1   4  12     3159.09     2978.99    213.84 o 
   0   4  12     2316.46     2347.68    162.22 o 
   1   4  12     3670.91     3217.53    381.98 o 
   2   4  12     4895.44     5254.29    332.44 o 
   3   4  12     6671.42     6512.53    621.95 o 
   4   4  12     8828.18     8773.29    662.53 o 
   5   4  12     1098.67     1030.03    103.93 o 
   6   4  12      371.70      274.20     77.83 o 
   7   4  12      530.90      526.17     79.74 o 
  -7   5  12     1086.80     1187.45    138.48 o 
  -6   5  12     3458.18     3610.27    368.56 o 
  -5   5  12     1326.53     1471.73    172.58 o 
  -4   5  12     2410.07     2566.27    220.13 o 
  -3   5  12     2646.60     2578.16    215.85 o 
  -2   5  12     5586.85     5237.72    616.79 o 
  -1   5  12     3404.78     3497.08    227.86 o 
   0   5  12     2820.13     2704.71    156.07 o 
   1   5  12     3144.86     3017.92    228.93 o 
   2   5  12     5486.91     5448.79    551.35 o 
   3   5  12     2794.68     2806.03    247.54 o 
   4   5  12     2012.45     2173.66    286.57 o 
   5   5  12     1400.27     1700.17    170.22 o 
   6   5  12     3576.78     3672.52    381.08 o 
   7   5  12     1205.34     1283.56    158.19 o 
  -7   6  12     2434.28     2425.39    253.51 o 
  -6   6  12     3584.56     3474.45    265.82 o 
  -5   6  12     3753.71     3546.79    344.64 o 
  -4   6  12      832.92      767.49    105.88 o 
  -3   6  12     1436.97     1510.89    157.81 o 
  -2   6  12     2007.44     2007.47    180.21 o 
  -1   6  12     5185.39     4775.81    410.98 o 
   0   6  12     2377.40     2370.19    243.00 o 
   1   6  12     5793.70     5654.34    602.31 o 
   2   6  12     2539.48     2546.49    213.26 o 
   3   6  12     1405.84     1465.24    170.41 o 
   4   6  12     1104.01     1341.14    139.29 o 
   5   6  12     3253.36     3129.95    299.11 o 
   6   6  12     3565.09     3586.20    315.95 o 
   7   6  12     2665.77     2385.36    195.57 o 
  -6   7  12     4658.84     4406.97    475.64 o 
  -5   7  12     2258.40     2128.83    219.28 o 
  -4   7  12     1184.00     1035.17    175.96 o 
  -3   7  12      366.74      361.99     82.11 o 
  -2   7  12     2575.24     2517.11    235.80 o 
  -1   7  12     6476.40     7334.62    648.48 o 
   0   7  12     4338.53     4036.08    471.04 o 
   1   7  12     6663.99     7084.89    517.58 o 
   2   7  12     3300.50     3514.06    291.28 o 
   3   7  12      500.81      569.11     63.44 o 
   4   7  12      553.45      470.99     78.07 o 
   5   7  12     2317.80     2344.93    242.13 o 
   6   7  12     4469.68     4069.67    442.10 o 
  -6   8  12     1581.61     1507.13    158.38 o 
  -5   8  12     1588.81     1523.80    173.78 o 
  -4   8  12     4105.13     4214.85    392.53 o 
  -3   8  12      762.61      639.94     91.52 o 
  -2   8  12     2742.89     3008.76    303.89 o 
  -1   8  12     3499.77     3716.57    304.09 o 
   0   8  12     4731.51     4682.68    442.22 o 
   1   8  12     3819.76     3964.65    303.43 o 
   2   8  12     2421.70     2535.80    209.80 o 
   3   8  12      686.02      551.78    158.31 o 
   4   8  12     4129.34     4976.77    514.21 o 
   5   8  12     1646.28     1930.01    180.09 o 
   6   8  12     1547.95     1431.90    148.41 o 
  -5   9  12     1728.91     1617.76    249.71 o 
  -4   9  12     2512.35     2390.19    334.43 o 
  -3   9  12     4727.35     4808.70    516.03 o 
  -2   9  12     1287.50     1514.96    169.81 o 
  -1   9  12     1653.71     1947.37    184.02 o 
   0   9  12      126.78      145.03     45.86 o 
   1   9  12     1648.10     1697.16    254.75 o 
   2   9  12     1580.98     1539.86    247.61 o 
   3   9  12     4435.20     4795.30    404.48 o 
   4   9  12     2888.15     2791.47    284.40 o 
   5   9  12     1575.63     1471.45    153.05 o 
  -4  10  12     4644.31     4260.97    489.25 o 
  -3  10  12     2750.66     2575.53    307.96 o 
  -2  10  12     3041.15     2725.75    362.20 o 
  -1  10  12     1342.83     1298.12    187.11 o 
   0  10  12      105.06      114.79     38.63 o 
   1  10  12     1436.26     1561.80    168.57 o 
   2  10  12     3071.66     3064.48    376.73 o 
   3  10  12     2859.32     2649.15    421.05 o 
   4  10  12     4474.50     3986.90    524.71 o 
  -2  11  12     1620.61     1649.41    148.53 o 
  -1  11  12     1434.64     1396.73    176.16 o 
   0  11  12     1185.87     1259.95    205.92 o 
   1  11  12     1514.12     1557.09    254.06 o 
   2  11  12     1222.44     1272.28    174.83 o 
   1   0  13     7600.40     7513.14    313.57 o 
   2   0  13     2010.43     2123.71    148.83 o 
   3   0  13    22302.92    24562.47   1114.56 o 
   4   0  13      755.53      817.82    108.09 o 
   5   0  13     2998.27     2780.90    214.30 o 
   6   0  13        8.96      -36.28     82.42 o 
   7   0  13     1267.31     1172.96    131.50 o 
  -7   1  13     1125.58      929.66    140.09 o 
  -6   1  13      893.02      981.07    139.64 o 
  -5   1  13     3346.67     3438.37    276.44 o 
  -4   1  13     9016.42     9093.95    603.71 o 
  -3   1  13      628.27      623.04     68.21 o 
  -2   1  13    25450.77    27567.04   1056.02 o 
  -1   1  13     5086.87     5507.86    251.27 o 
   0   1  13      222.12      257.94     41.74 o 
   1   1  13     4359.71     4401.35    137.73 o 
   2   1  13    25912.51    27873.03   1048.51 o 
   3   1  13      474.77      620.84     53.49 o 
   4   1  13     9177.73     9624.28    656.63 o 
   5   1  13     3618.56     3470.18    359.13 o 
   6   1  13      892.19      893.32    123.17 o 
   7   1  13     1231.91     1219.85    167.66 o 
  -7   2  13      981.77      900.92    142.90 o 
  -6   2  13     4003.05     3996.91    452.38 o 
  -5   2  13     1850.85     1946.67    221.13 o 
  -4   2  13     4090.30     4161.78    386.80 o 
  -3   2  13     6877.60     6290.55    482.23 o 
  -2   2  13     2531.53     2707.58    130.35 o 
  -1   2  13     2084.68     2195.56    146.65 o 
   0   2  13    23632.17    24919.39    888.24 o 
   1   2  13     2106.16     2081.38    133.69 o 
   2   2  13     1954.96     2275.32    232.60 o 
   3   2  13     7139.36     7904.65    497.70 o 
   4   2  13     3796.01     4030.98    347.66 o 
   5   2  13     2089.02     2195.29    213.00 o 
   6   2  13     3551.22     3408.97    289.17 o 
   7   2  13      932.15      799.55    104.09 o 
  -7   3  13     2556.41     2760.79    339.71 o 
  -6   3  13      633.50      719.37     96.48 o 
  -5   3  13     5871.64     6375.29    550.14 o 
  -4   3  13      641.01      668.93     76.30 o 
  -3   3  13       71.09       77.96     41.94 o 
  -2   3  13      449.14      444.91     62.49 o 
  -1   3  13    12976.77    13483.19    486.78 o 
   0   3  13     3012.92     2853.64    161.24 o 
   1   3  13    12327.79    12599.21    771.13 o 
   2   3  13      478.80      444.47    104.26 o 
   3   3  13       90.58      115.46     58.52 o 
   4   3  13      432.19      459.97     64.01 o 
   5   3  13     6233.76     6513.94    710.01 o 
   6   3  13      687.41      711.93    123.03 o 
   7   3  13     2435.37     2160.42    254.30 o 
  -7   4  13     1153.57     1132.22    163.04 o 
  -6   4  13     2361.42     2337.93    367.24 o 
  -5   4  13      881.67      965.69    140.02 o 
  -4   4  13     2279.85     2459.55    221.10 o 
  -3   4  13     1613.41     1708.64    152.44 o 
  -2   4  13      845.85      721.20     74.79 o 
  -1   4  13     1756.19     1776.50    135.64 o 
   0   4  13    14564.13    15754.69    890.11 o 
   1   4  13     1358.67     1229.42     89.46 o 
   2   4  13     1302.26     1376.60    126.25 o 
   3   4  13     1154.31     1315.22    117.29 o 
   4   4  13     2515.96     3052.51    233.72 o 
   5   4  13      969.29      839.54     97.45 o 
   6   4  13     2554.64     2348.12    226.08 o 
   7   4  13     1099.00     1097.69    204.17 o 
  -7   5  13     1032.58      950.37    126.16 o 
  -6   5  13      956.65      953.43    161.24 o 
  -5   5  13     2378.59     2250.71    228.45 o 
  -4   5  13      788.16      785.09    103.32 o 
  -3   5  13      811.75      922.44    116.52 o 
  -2   5  13     5296.90     5687.84    518.20 o 
  -1   5  13     3609.56     3518.44    251.34 o 
   0   5  13      286.96      240.13     33.63 o 
   1   5  13     3300.06     3152.19    334.22 o 
   2   5  13     4686.12     4878.78    410.55 o 
   3   5  13      946.53      976.84    161.25 o 
   4   5  13      830.62      957.48    146.80 o 
   5   5  13     2531.17     2328.40    210.38 o 
   6   5  13      989.78      876.25    124.27 o 
   7   5  13     1023.58     1027.49    272.51 o 
  -6   6  13      118.54       89.70     53.68 o 
  -5   6  13      993.79     1006.21    104.52 o 
  -4   6  13      907.71      971.38     93.64 o 
  -3   6  13     8666.87     8707.11    660.58 o 
  -2   6  13     1252.27     1439.13    148.61 o 
  -1   6  13     3346.81     3147.68    285.55 o 
   0   6  13     1430.37     1317.70    131.20 o 
   1   6  13     2995.24     2887.59    325.06 o 
   2   6  13     1012.94     1050.81    111.64 o 
   3   6  13     8829.20     9588.98    969.26 o 
   4   6  13      705.50      605.64     85.65 o 
   5   6  13     1179.13     1366.88    138.49 o 
   6   6  13      140.97      161.43     52.20 o 
  -6   7  13       15.70      -39.80    103.55 o 
  -5   7  13      894.65      868.66    123.57 o 
  -4   7  13     3268.96     3248.96    343.22 o 
  -3   7  13      942.52     1000.19    116.55 o 
  -2   7  13     9753.49    10670.62    871.86 o 
  -1   7  13      390.43      476.85     67.76 o 
   0   7  13      169.91      141.41     62.96 o 
   1   7  13      321.92      273.88     40.62 o 
   2   7  13     9686.73    11768.43    683.66 o 
   3   7  13      808.50      934.11     90.54 o 
   4   7  13     3898.76     3787.62    420.21 o 
   5   7  13      817.97      775.17    110.86 o 
   6   7  13       27.27       99.79    122.47 o 
  -5   8  13     1008.98      760.18    137.75 o 
  -4   8  13     1843.53     1846.70    225.28 o 
  -3   8  13     6405.74     6686.30    576.81 o 
  -2   8  13      938.86     1120.77    105.69 o 
  -1   8  13     1753.02     1728.06    198.96 o 
   0   8  13     7769.98     7638.83    815.94 o 
   1   8  13     1711.13     1426.57    150.53 o 
   2   8  13      727.67      878.54     95.43 o 
   3   8  13     6151.28     6610.95    704.31 o 
   4   8  13     1846.13     1946.49    218.75 o 
   5   8  13     1025.76      914.31    113.33 o 
  -4   9  13      445.21      342.46     87.22 o 
  -3   9  13      125.22      159.45     91.80 o 
  -2   9  13     1421.05     1558.94    173.80 o 
  -1   9  13     8694.91     9515.65    976.98 o 
   0   9  13      605.65      582.15     81.82 o 
   1   9  13     8683.04     9350.46    963.16 o 
   2   9  13     1212.80     1070.81    149.82 o 
   3   9  13      140.61      170.08     63.73 o 
   4   9  13      403.17      289.63     82.65 o 
  -3  10  13      299.93      241.93     68.35 o 
  -2  10  13     1644.95     1394.49    170.30 o 
  -1  10  13      386.53      388.62     68.13 o 
   0  10  13    11948.28    13650.97   1344.97 o 
   1  10  13      396.29      341.14     99.69 o 
   2  10  13     1613.08     1631.04    199.37 o 
   3  10  13      257.75      218.56     81.50 o 
  -1  11  13     2756.70     2682.10    293.04 o 
   0  11  13       70.84      -36.76     71.97 o 
   1  11  13     2522.60     3219.02    410.87 o 
   0   0  14      293.51      393.76     97.73 o 
   1   0  14    15634.26    17097.16    710.77 o 
   2   0  14      439.60      448.33     50.07 o 
   3   0  14       17.76       12.98     33.70 o 
   4   0  14       20.95      103.87     50.96 o 
   5   0  14     8196.56     8993.21    663.58 o 
   6   0  14      305.51      270.12     58.40 o 
   7   0  14     5673.02     5502.81   1134.74 o 
  -7   1  14      192.45      229.38    103.54 o 
  -6   1  14    10391.39    11719.30    874.15 o 
  -5   1  14      394.13      246.16     61.03 o 
  -4   1  14     4193.95     3968.20    401.29 o 
  -3   1  14     3906.79     3897.16    249.38 o 
  -2   1  14     7779.80     7550.62    373.18 o 
  -1   1  14     2267.73     2325.92    191.24 o 
   0   1  14    19644.42    21157.79    744.64 o 
   1   1  14     2100.65     2044.00    130.38 o 
   2   1  14     7758.40     7982.37    419.16 o 
   3   1  14     3895.56     3816.97    249.68 o 
   4   1  14     3032.91     3001.47    257.08 o 
   5   1  14      379.08      393.41     76.70 o 
   6   1  14    10156.00    10882.91   1043.30 o 
   7   1  14      263.91      153.39     76.14 o 
  -7   2  14     1942.00     1859.07    305.60 o 
  -6   2  14       32.47       24.68     91.92 o 
  -5   2  14     2699.15     2313.87    241.10 o 
  -4   2  14     7529.33     7671.19    648.48 o 
  -3   2  14       78.21       50.02     47.17 o 
  -2   2  14     4997.76     4759.70    296.35 o 
  -1   2  14     6972.62     6970.85    362.13 o 
   0   2  14     2075.65     2027.45    132.62 o 
   1   2  14     7063.84     6613.54    475.54 o 
   2   2  14     5332.87     4846.10    365.87 o 
   3   2  14      105.28      106.01     31.31 o 
   4   2  14     8922.72     9620.89    693.09 o 
   5   2  14     2415.90     2430.79    204.97 o 
   6   2  14       18.72       15.57     45.45 o 
   7   2  14     1948.03     1888.29    236.06 o 
  -7   3  14     1061.97     1159.32    172.39 o 
  -6   3  14      271.19      223.60    104.14 o 
  -5   3  14     2384.08     2522.50    256.41 o 
  -4   3  14        4.17      130.36     49.43 o 
  -3   3  14    11526.41    12059.61    917.18 o 
  -2   3  14      534.81      545.83     52.72 o 
  -1   3  14     3834.13     3786.97    252.32 o 
   0   3  14      432.26      464.32     40.33 o 
   1   3  14     3200.44     3258.14    249.75 o 
   2   3  14      411.79      495.85     80.60 o 
   3   3  14    11038.63    13553.60   1071.49 o 
   4   3  14        2.86      111.38     61.44 o 
   5   3  14     2619.17     2588.47    323.38 o 
   6   3  14      295.96      218.37    100.38 o 
   7   3  14      873.07      914.86    145.18 o 
  -6   4  14      162.19      270.80     54.91 o 
  -5   4  14      183.06      205.11     82.89 o 
  -4   4  14     8122.48     8564.88    672.60 o 
  -3   4  14      166.77      171.95     55.95 o 
  -2   4  14     6271.07     6773.50    426.29 o 
  -1   4  14     1035.12      980.69    113.18 o 
   0   4  14       70.02       64.76     43.24 o 
   1   4  14     1386.24     1456.28    138.09 o 
   2   4  14     5554.32     6031.48    600.02 o 
   3   4  14      170.66      190.26     71.57 o 
   4   4  14     7760.81     8046.63    775.07 o 
   5   4  14      371.76      265.43     83.28 o 
   6   4  14      204.46      189.99     52.76 o 
  -6   5  14     2948.61     2923.11    319.07 o 
  -5   5  14      661.25      536.68    122.75 o 
  -4   5  14      454.06      389.25     86.01 o 
  -3   5  14     3330.62     3442.07    286.75 o 
  -2   5  14     1912.18     1994.06    188.16 o 
  -1   5  14     1517.34     1492.31    152.07 o 
   0   5  14     2748.74     2467.16    250.12 o 
   1   5  14     1817.29     1722.62    176.50 o 
   2   5  14     2873.75     3127.92    270.40 o 
   3   5  14     3185.60     3743.07    284.79 o 
   4   5  14      698.09      725.13     84.39 o 
   5   5  14      422.43      351.91     56.27 o 
   6   5  14     2892.54     2754.66    302.76 o 
  -6   6  14        5.36      -49.79     52.90 o 
  -5   6  14     3985.59     4628.62    419.04 o 
  -4   6  14      409.35      321.30     85.70 o 
  -3   6  14       72.96       69.82     45.94 o 
  -2   6  14      256.48      256.52     56.29 o 
  -1   6  14     7996.22     7647.05    735.25 o 
   0   6  14      104.48       76.63     34.73 o 
   1   6  14     7460.02     7480.66   1040.36 o 
   2   6  14      258.24      256.14     71.84 o 
   3   6  14       51.18       98.95     39.66 o 
   4   6  14      377.55      458.60     82.59 o 
   5   6  14     4087.98     4425.74    330.45 o 
   6   6  14       11.34       33.71     57.31 o 
  -5   7  14      160.80      245.24     77.53 o 
  -4   7  14     1332.85     1210.13    144.28 o 
  -3   7  14      561.85      780.80    102.81 o 
  -2   7  14     3600.71     3556.03    432.23 o 
  -1   7  14      348.34      394.84     74.75 o 
   0   7  14     8308.15     8407.97    587.02 o 
   1   7  14      365.95      356.31     75.89 o 
   2   7  14     2884.04     2975.73    292.33 o 
   3   7  14      734.94      613.48     88.56 o 
   4   7  14     1430.63     1535.75    176.66 o 
   5   7  14      140.01       45.91     51.61 o 
  -4   8  14     3556.03     3232.71    374.94 o 
  -3   8  14       35.18       85.57     48.87 o 
  -2   8  14     2336.06     2267.74    245.52 o 
  -1   8  14     4760.57     5050.90    498.68 o 
   0   8  14       37.91       29.70     41.94 o 
   1   8  14     4873.64     4476.56    818.69 o 
   2   8  14     3002.06     3414.33    369.02 o 
   3   8  14       60.05       46.22     66.26 o 
   4   8  14     3671.38     3461.40    405.35 o 
  -4   9  14      225.04      179.27    129.51 o 
  -3   9  14     7094.89     6847.95    878.66 o 
  -2   9  14      361.10      423.58     73.02 o 
  -1   9  14     1968.00     2001.87    178.37 o 
   0   9  14      643.71      604.60     79.26 o 
   1   9  14     2088.20     2297.43    283.07 o 
   2   9  14      391.93      427.26     90.01 o 
   3   9  14     6972.29     6990.19    971.80 o 
   4   9  14      127.71       80.77    121.29 o 
  -2  10  14     4438.96     4092.88    482.77 o 
  -1  10  14       40.29      -31.38     79.40 o 
   0  10  14       12.74      -60.13     64.99 o 
   1  10  14       60.81       -9.30     71.80 o 
   2  10  14     4533.82     4743.72    723.86 o 
   1   0  15     3760.12     3852.26    273.41 o 
   2   0  15     1974.47     2127.04    155.06 o 
   3   0  15    12108.90    13384.91    871.95 o 
   4   0  15      290.13      216.83     57.12 o 
   5   0  15     2754.18     2977.68    377.38 o 
   6   0  15       19.13      172.54     54.22 o 
   7   0  15      597.00      633.23    128.37 o 
  -7   1  15      930.96      941.13    136.70 o 
  -6   1  15      108.33      200.85     55.66 o 
  -5   1  15     1417.32     1525.27    173.89 o 
  -4   1  15     5804.35     6362.35    660.97 o 
  -3   1  15     1186.10     1173.64    122.00 o 
  -2   1  15     8288.79     8725.30    676.69 o 
  -1   1  15     1729.87     1775.23    127.00 o 
   0   1  15     4197.64     4410.20    203.82 o 
   1   1  15     1541.98     1677.37    155.64 o 
   2   1  15     8492.64     9353.70    747.26 o 
   3   1  15     1417.06     1528.84    136.92 o 
   4   1  15     7064.98     7146.78    605.18 o 
   5   1  15     1012.65      893.24    130.15 o 
   6   1  15      105.46      152.95     60.04 o 
   7   1  15      812.60     1000.33    148.79 o 
  -6   2  15     2059.45     1913.03    313.26 o 
  -5   2  15     2678.96     2871.13    277.67 o 
  -4   2  15     1214.00     1215.39    199.99 o 
  -3   2  15     6330.24     6003.55    503.26 o 
  -2   2  15     2316.90     2217.26    145.43 o 
  -1   2  15     2539.97     2510.61    154.98 o 
   0   2  15     6414.35     6770.45    405.80 o 
   1   2  15     2439.63     2491.42    179.99 o 
   2   2  15     1785.14     1732.40    201.07 o 
   3   2  15     6311.77     6461.18    667.89 o 
   4   2  15      559.17      509.34     72.53 o 
   5   2  15     2496.13     2584.58    354.03 o 
   6   2  15     2124.70     2391.24    210.74 o 
  -6   3  15      367.09      395.87     92.44 o 
  -5   3  15     4910.02     5400.70    551.59 o 
  -4   3  15     1086.18     1111.74    154.87 o 
  -3   3  15      279.58      276.12     48.80 o 
  -2   3  15      798.19      772.75     73.03 o 
  -1   3  15     8618.19     9051.48    568.48 o 
   0   3  15     2969.44     2718.75    186.19 o 
   1   3  15     9596.89    11041.33    693.05 o 
   2   3  15     1166.09     1164.31    145.88 o 
   3   3  15      317.34      357.18     71.25 o 
   4   3  15      877.51     1011.15    159.89 o 
   5   3  15     4419.60     4214.27    528.50 o 
   6   3  15      303.52      313.86    106.95 o 
  -6   4  15     4630.85     4426.82    535.06 o 
  -5   4  15      967.27      801.06     96.70 o 
  -4   4  15     1423.34     1675.81    180.64 o 
  -3   4  15      596.04      552.67     92.08 o 
  -2   4  15     3839.86     3712.14    267.23 o 
  -1   4  15     1102.94     1068.04     98.17 o 
   0   4  15    12861.54    14046.49    919.87 o 
   1   4  15     1519.39     1574.03    170.03 o 
   2   4  15     4555.56     4742.74    521.76 o 
   3   4  15      509.44      649.66     85.04 o 
   4   4  15     1633.63     1793.39    229.92 o 
   5   4  15      943.25      861.52    104.17 o 
   6   4  15     4708.22     3977.50    486.33 o 
  -6   5  15       25.69       36.41     59.41 o 
  -5   5  15     2128.58     2273.27    184.37 o 
  -4   5  15     3618.90     3496.65    344.92 o 
  -3   5  15      939.84      894.71    111.46 o 
  -2   5  15     5726.27     6070.61    528.86 o 
  -1   5  15     2459.86     2271.13    190.94 o 
   0   5  15     3121.02     2630.01    219.33 o 
   1   5  15     2401.69     2559.10    184.13 o 
   2   5  15     5256.03     5735.12    726.91 o 
   3   5  15      781.43      828.15    106.38 o 
   4   5  15     3172.05     3525.02    326.54 o 
   5   5  15     2023.14     2195.48    202.32 o 
   6   5  15       63.21      155.78     51.74 o 
  -5   6  15     1576.87     1456.17    179.38 o 
  -4   6  15      468.25      404.48     76.79 o 
  -3   6  15     7236.45     8387.35    685.15 o 
  -2   6  15     1673.00     1651.62    170.51 o 
  -1   6  15     2333.17     2468.94    239.16 o 
   0   6  15      268.12      204.92     35.48 o 
   1   6  15     2382.60     2382.36    222.21 o 
   2   6  15     1946.99     2033.65    270.86 o 
   3   6  15     7322.64     8493.55   1004.71 o 
   4   6  15      405.07      354.84    133.65 o 
   5   6  15     1460.48     1577.68    162.64 o 
  -5   7  15      648.21      850.86    135.09 o 
  -4   7  15     3885.82     3837.70    395.93 o 
  -3   7  15     1624.03     1671.22    188.41 o 
  -2   7  15     4312.57     3931.42    423.58 o 
  -1   7  15     1356.06     1299.77    161.10 o 
   0   7  15       50.75      -27.08     27.08 o 
   1   7  15     1446.92     1511.02    182.20 o 
   2   7  15     5002.51     5451.64    957.84 o 
   3   7  15     1791.32     1819.97    196.24 o 
   4   7  15     3893.59     3924.62    355.80 o 
   5   7  15      508.52      583.17    141.89 o 
  -4   8  15      889.92      813.73    117.12 o 
  -3   8  15     2798.99     2710.55    308.40 o 
  -2   8  15     2716.11     2524.52    231.29 o 
  -1   8  15      640.48      563.18    119.11 o 
   0   8  15     4925.20     4650.56    525.38 o 
   1   8  15      666.21      628.46    116.01 o 
   2   8  15     2217.28     2106.29    522.38 o 
   3   8  15     2689.62     2272.35    581.25 o 
   4   8  15      610.26      820.41    134.55 o 
  -3   9  15       78.81       81.09     47.09 o 
  -2   9  15      580.93      451.96    100.70 o 
  -1   9  15     3078.71     3005.60    369.86 o 
   0   9  15     1297.33     1372.14    243.34 o 
   1   9  15     3200.81     3507.27   1112.07 o 
   2   9  15      691.21      760.02    136.71 o 
   3   9  15       87.53      102.30    105.30 o 
   0   0  16      721.63      703.30    141.47 o 
   1   0  16     5968.05     6342.26    520.17 o 
   2   0  16      486.92      536.01     61.18 o 
   3   0  16        9.46        6.16     38.14 o 
   4   0  16      362.38      340.03     50.09 o 
   5   0  16     3350.58     3419.33    459.74 o 
   6   0  16     1245.30     1132.23    292.58 o 
  -6   1  16     2009.14     1673.87    208.61 o 
  -5   1  16     1155.72     1003.24    142.44 o 
  -4   1  16     2154.32     2252.82    323.42 o 
  -3   1  16      769.74      739.86     85.46 o 
  -2   1  16     1522.64     1615.78    131.95 o 
  -1   1  16     3017.53     3022.39    226.55 o 
   0   1  16     7832.60     7751.10    513.54 o 
   1   1  16     2774.99     2949.49    272.38 o 
   2   1  16      985.25      880.63     87.87 o 
   3   1  16      745.58      760.69     95.09 o 
   4   1  16     2033.47     2108.14    162.68 o 
   5   1  16      934.64      986.17    118.52 o 
   6   1  16     2067.95     2149.87    322.67 o 
  -6   2  16     1249.76     1051.06    173.45 o 
  -5   2  16     1806.58     1528.84    256.63 o 
  -4   2  16     1627.77     1631.49    193.63 o 
  -3   2  16     2215.02     2091.43    174.81 o 
  -2   2  16     3469.23     3311.81    239.17 o 
  -1   2  16     4615.59     4461.52    364.34 o 
   0   2  16      221.79      230.19     33.38 o 
   1   2  16     4261.22     4393.99    471.23 o 
   2   2  16     3761.09     3734.58    349.47 o 
   3   2  16     2751.80     2776.26    240.72 o 
   4   2  16     1845.51     1918.03    183.24 o 
   5   2  16     1870.58     1536.63    145.32 o 
   6   2  16     1240.17     1395.38    248.24 o 
  -6   3  16      170.78      290.52     90.94 o 
  -5   3  16      950.65      986.40    172.09 o 
  -4   3  16     4445.54     4789.34    418.26 o 
  -3   3  16     6886.88     6968.53    686.94 o 
  -2   3  16     3836.08     3553.75    242.48 o 
  -1   3  16     1858.49     1723.49    125.59 o 
   0   3  16      580.93      542.14     52.25 o 
   1   3  16     1738.54     1832.86    199.70 o 
   2   3  16     3665.19     3828.93    302.19 o 
   3   3  16     6819.13     7435.87    709.48 o 
   4   3  16     4588.02     5262.58    470.03 o 
   5   3  16     1093.97      882.06    277.82 o 
   6   3  16      207.21      113.13     84.66 o 
  -5   4  16     1044.51     1015.51    163.55 o 
  -4   4  16     2495.21     2179.89    194.38 o 
  -3   4  16     4735.75     4700.57    374.70 o 
  -2   4  16     6725.64     6893.04    594.56 o 
  -1   4  16     1998.33     1857.96    142.54 o 
   0   4  16      425.16      409.61     45.39 o 
   1   4  16     1732.90     1678.87    163.38 o 
   2   4  16     6130.78     6332.16    607.10 o 
   3   4  16     4404.03     4771.48    479.37 o 
   4   4  16     2301.39     2499.40    238.40 o 
   5   4  16     1346.64     1143.58    165.52 o 
  -5   5  16     1413.38     1393.61    149.87 o 
  -4   5  16     3641.06     3604.83    328.30 o 
  -3   5  16     2693.99     2585.92    300.55 o 
  -2   5  16     1793.70     1694.83    134.33 o 
  -1   5  16     4334.53     4479.49    574.45 o 
   0   5  16     5824.08     5534.83    412.40 o 
   1   5  16     4392.51     4487.00    515.76 o 
   2   5  16     2109.94     1998.20    377.93 o 
   3   5  16     2839.11     2675.60    285.52 o 
   4   5  16     3851.78     3686.47    405.04 o 
   5   5  16     1608.53     1563.82    161.53 o 
  -5   6  16     2711.83     2390.87    354.75 o 
  -4   6  16      668.78      457.20     89.38 o 
  -3   6  16      242.35      173.37     39.98 o 
  -2   6  16     2217.44     2332.06    216.37 o 
  -1   6  16     4762.65     4674.32    695.01 o 
   0   6  16     4639.08     3922.24    729.76 o 
   1   6  16     4551.96     4520.13    557.41 o 
   2   6  16     1777.24     2011.14    218.73 o 
   3   6  16      240.79      258.74     55.05 o 
   4   6  16      915.58     1004.16    130.06 o 
   5   6  16     2532.50     2256.15    310.15 o 
  -4   7  16     1013.52     1101.62    126.21 o 
  -3   7  16      415.71      414.05     69.19 o 
  -2   7  16      840.48      805.38    102.98 o 
  -1   7  16     2440.47     2300.47    186.49 o 
   0   7  16     5379.38     6374.70    751.35 o 
   1   7  16     2000.75     2072.88    489.24 o 
   2   7  16      644.37      633.07    136.30 o 
   3   7  16      443.25      406.25     59.37 o 
   4   7  16      912.71      905.27    148.92 o 
  -3   8  16      485.23      517.07    106.59 o 
  -2   8  16     1806.72     1624.41    181.69 o 
  -1   8  16     2128.18     2078.19    249.07 o 
   0   8  16      586.17      632.69    112.88 o 
   1   8  16     2113.44     2680.42    733.44 o 
   2   8  16     1907.33     1721.73    230.25 o 
   3   8  16      660.14      584.29    109.14 o 
  -1   9  16      599.87      751.14    230.32 o 
   0   9  16     1066.77     1473.40    209.34 o 
   1   9  16      709.01      676.56    198.34 o 
   1   0  17     1002.03      994.67     80.43 o 
   2   0  17     2571.63     2487.36    224.19 o 
   3   0  17     2098.94     2194.97    194.66 o 
   4   0  17     2095.51     2128.67    210.39 o 
   5   0  17      452.24      453.68     81.67 o 
  -5   1  17      972.50      949.73    139.78 o 
  -4   1  17     2697.18     2678.70    309.98 o 
  -3   1  17     3358.17     3076.27    273.94 o 
  -2   1  17      721.22      648.60     72.00 o 
  -1   1  17     1120.67     1032.16    116.84 o 
   0   1  17     2060.76     2061.58    167.80 o 
   1   1  17     1164.71     1231.11    148.95 o 
   2   1  17      806.80      810.20    112.81 o 
   3   1  17     3905.33     3864.25    365.66 o 
   4   1  17     2578.89     2172.73    201.92 o 
   5   1  17      879.69      919.13    121.33 o 
  -5   2  17     1995.23     1904.39    208.78 o 
  -4   2  17      865.05      993.02    128.48 o 
  -3   2  17      512.07      510.12     73.30 o 
  -2   2  17     3498.33     3154.67    267.84 o 
  -1   2  17     3497.46     3514.08    298.21 o 
   0   2  17     1496.52     1573.51    149.55 o 
   1   2  17     3003.70     2916.24    284.28 o 
   2   2  17     3741.36     3842.67    426.75 o 
   3   2  17      319.63      220.52     61.67 o 
   4   2  17      753.94      544.27    148.47 o 
   5   2  17     1980.45     2002.12    359.80 o 
  -5   3  17      657.23      794.68    122.34 o 
  -4   3  17     1425.53     1358.59    166.17 o 
  -3   3  17       98.90      -10.07    103.79 o 
  -2   3  17     2229.03     2048.48    179.34 o 
  -1   3  17     1961.41     1667.16    159.97 o 
   0   3  17    10397.51    11977.25    687.96 o 
   1   3  17     2031.23     2053.23    221.04 o 
   2   3  17     1902.20     2053.15    189.88 o 
   3   3  17       87.05      161.98     93.14 o 
   4   3  17     1618.41     1768.21    176.02 o 
   5   3  17      769.18      926.16    147.28 o 
  -5   4  17     3735.65     3474.02    440.81 o 
  -4   4  17      731.59      653.33     93.30 o 
  -3   4  17      206.75      246.06     54.26 o 
  -2   4  17     2284.87     2306.87    229.07 o 
  -1   4  17     7124.83     6960.05    615.40 o 
   0   4  17      529.97      523.79     72.36 o 
   1   4  17     7549.58     8136.22    716.84 o 
   2   4  17     2560.38     2357.40    342.88 o 
   3   4  17      256.43      318.65     55.24 o 
   4   4  17      539.86      472.41     78.91 o 
   5   4  17     4004.40     3638.62    388.28 o 
  -4   5  17     1727.23     1657.66    159.53 o 
  -3   5  17     4827.82     4388.62    426.19 o 
  -2   5  17     1034.06      702.21    171.53 o 
  -1   5  17     1630.54     1400.44    134.27 o 
   0   5  17     4546.73     4159.70    504.46 o 
   1   5  17     1863.65     1981.67    276.73 o 
   2   5  17     1023.89      971.83    139.64 o 
   3   5  17     4501.35     4264.33    388.67 o 
   4   5  17     1687.35     1616.67    224.68 o 
  -4   6  17     3324.80     3271.46    352.80 o 
  -3   6  17     1201.41     1118.03    148.52 o 
  -2   6  17     4846.16     4140.45    627.09 o 
  -1   6  17      931.51      931.69    113.64 o 
   0   6  17      290.22      235.13     80.98 o 
   1   6  17     1021.56     1123.94    377.65 o 
   2   6  17     4645.81     4797.96    647.43 o 
   3   6  17     1442.73     1686.20    215.61 o 
   4   6  17     3348.24     3437.66    358.18 o 
  -3   7  17     3568.82     3259.72    387.67 o 
  -2   7  17      535.53      480.37    104.28 o 
  -1   7  17     1065.47     1003.59    197.02 o 
   0   7  17      691.36      604.46    309.75 o 
   1   7  17      900.18     1343.00    286.58 o 
   2   7  17      533.23      554.18     99.45 o 
   3   7  17     3749.98     3697.89    456.44 o 
  -1   8  17     1068.39     1004.66    145.11 o 
   0   8  17      250.08      157.65    114.43 o 
   1   8  17     1150.63     1196.14    173.23 o 
   0   0  18    11226.04    12170.46   1464.64 o 
   1   0  18      405.18      345.75     55.19 o 
   2   0  18     1982.69     1959.97    190.65 o 
   3   0  18       16.42       60.84     32.82 o 
   4   0  18     1675.70     1855.37    242.46 o 
   5   0  18      433.52      361.35     98.90 o 
  -5   1  18     2280.51     2228.63    466.08 o 
  -4   1  18     1576.98     1470.34    185.62 o 
  -3   1  18      348.56      356.67     98.07 o 
  -2   1  18     1001.90      894.55    100.87 o 
  -1   1  18     5060.66     4912.20    420.54 o 
   0   1  18      628.08      592.07    109.36 o 
   1   1  18     4408.21     4411.76    491.51 o 
   2   1  18     1383.94     1411.17    198.44 o 
   3   1  18      302.06      315.86     51.29 o 
   4   1  18     1630.40     1532.62    163.16 o 
   5   1  18     2267.44     2217.55    316.14 o 
  -5   2  18      917.75      958.53    130.90 o 
  -4   2  18      334.32      349.33    118.54 o 
  -3   2  18     5094.46     4420.42    369.82 o 
  -2   2  18     1758.80     1448.14    121.89 o 
  -1   2  18     1645.87     1519.58    146.52 o 
   0   2  18     1650.65     1576.94    175.12 o 
   1   2  18     2027.22     1844.87    208.12 o 
   2   2  18     1265.47     1169.22    115.34 o 
   3   2  18     5496.80     5463.23    550.97 o 
   4   2  18      336.56      270.29     51.68 o 
   5   2  18      664.79      866.86    246.04 o 
  -4   3  18     4653.76     4436.91    497.18 o 
  -3   3  18      357.74      329.42     61.56 o 
  -2   3  18     7791.54     7373.02    638.61 o 
  -1   3  18       18.80       -9.49     34.75 o 
   0   3  18      153.95      174.18     47.89 o 
   1   3  18       26.88      -11.57     62.40 o 
   2   3  18     8379.60     8776.98    824.83 o 
   3   3  18      320.14      248.37     55.65 o 
   4   3  18     4291.46     3986.45    453.90 o 
  -4   4  18       30.54      164.78     62.26 o 
  -3   4  18     5669.53     5097.19   1958.13 o 
  -2   4  18      827.19      740.79    100.90 o 
  -1   4  18     1875.47     1681.53    222.37 o 
   0   4  18      624.50      547.51    100.86 o 
   1   4  18     2337.36     2273.67    264.91 o 
   2   4  18      902.21      944.54    137.68 o 
   3   4  18     5450.71     5100.17    515.59 o 
   4   4  18      122.08      149.28     86.98 o 
  -3   5  18       74.34      120.40     44.87 o 
  -2   5  18     2212.43     1805.83    276.75 o 
  -1   5  18     3884.11     3804.86    447.80 o 
   0   5  18      210.91      267.06    132.29 o 
   1   5  18     3920.02     3621.32    395.06 o 
   2   5  18     1971.69     1959.44    263.13 o 
   3   5  18      138.97       68.74    112.76 o 
  -3   6  18      834.56      852.80    118.54 o 
  -2   6  18     1182.78     1163.26    179.16 o 
  -1   6  18      476.85      334.72    142.18 o 
   0   6  18     6302.68     6124.83    982.29 o 
   1   6  18      333.07      298.72    113.71 o 
   2   6  18     1637.93     1627.68    363.37 o 
   3   6  18      899.38      868.41    186.89 o 
  -1   7  18     3902.03     4401.73    726.97 o 
   0   7  18     1562.97     1626.54    190.48 o 
   1   7  18     4101.69     4170.13    604.81 o 
   1   0  19        4.60       53.04     67.57 o 
   2   0  19     4485.41     4135.66    338.43 o 
   3   0  19      405.73      348.29     66.08 o 
   4   0  19     6294.95     5573.07    591.13 o 
  -4   1  19      570.23      628.82    169.11 o 
  -3   1  19     4722.51     4149.12    364.73 o 
  -2   1  19     1453.47     1258.53    110.77 o 
  -1   1  19     1311.55     1243.45    123.73 o 
   0   1  19     2754.65     2689.37    274.71 o 
   1   1  19     1333.31     1172.57    135.19 o 
   2   1  19     1173.44     1092.79    143.17 o 
   3   1  19     4980.55     4305.23    426.74 o 
   4   1  19      566.04      454.71    108.55 o 
  -4   2  19     1019.23      908.66    117.61 o 
  -3   2  19      153.17      175.27     66.89 o 
  -2   2  19     1039.38      861.03    112.81 o 
  -1   2  19     4560.79     4090.43    383.80 o 
   0   2  19      233.37      248.79     49.45 o 
   1   2  19     4228.00     3752.02    365.03 o 
   2   2  19     1150.10     1241.82    160.25 o 
   3   2  19      166.17      123.08     49.58 o 
   4   2  19      975.86     1131.10    233.37 o 
  -3   3  19       46.13       66.36     61.20 o 
  -2   3  19     2402.62     2386.67    323.03 o 
  -1   3  19       49.12       68.53     49.29 o 
   0   3  19     4461.09     3942.42    353.27 o 
   1   3  19        3.96       14.94     98.70 o 
   2   3  19     2115.03     2021.15    261.89 o 
   3   3  19       13.14       58.66     47.09 o 
  -3   4  19       23.71       58.67     46.11 o 
  -2   4  19      467.03      601.34    132.17 o 
  -1   4  19     2908.14     2983.09    748.89 o 
   0   4  19      207.99      190.56     74.80 o 
   1   4  19     2850.30     2775.55    348.57 o 
   2   4  19      308.79      317.99     77.21 o 
   3   4  19        6.59      107.23     65.36 o 
  -2   5  19      962.30      942.91    208.50 o 
  -1   5  19      526.83      828.59    168.47 o 
   0   5  19     2804.65     2733.60    435.38 o 
   1   5  19      382.59      218.84     99.32 o 
   2   5  19      992.82      806.11    132.69 o 
  -1   6  19      469.74      844.52    197.82 o 
   0   6  19       20.48       29.32    165.61 o 
   1   6  19      354.84      515.75    158.25 o 
   0   0  20     9052.64     8144.40   1142.78 o 
   1   0  20     2797.85     2522.19    212.98 o 
   2   0  20      876.07      845.61    127.42 o 
   3   0  20       42.86       43.94     48.48 o 
  -3   1  20      498.78      498.71    135.95 o 
  -2   1  20     1355.17     1239.98    198.44 o 
  -1   1  20     3678.86     3316.89    341.91 o 
   0   1  20     1817.89     1855.00    236.85 o 
   1   1  20     3692.20     3321.01    328.34 o 
   2   1  20     1489.65     1276.03    164.34 o 
   3   1  20      510.36      432.87    117.56 o 
  -2   2  20      966.02      693.12    151.26 o 
  -1   2  20     1203.53     1036.58    147.48 o 
   0   2  20     1991.19     1779.28    203.90 o 
   1   2  20     1118.42      970.02    126.28 o 
   2   2  20      966.45      773.70    109.37 o 
  -2   3  20     3968.26     3827.89    545.08 o 
  -1   3  20      621.24      581.68    325.83 o 
   0   3  20       34.12      119.18     42.78 o 
   1   3  20      635.13      663.12    105.47 o 
   2   3  20     4039.12     3786.64    418.40 o 
  -1   4  20      831.18     1008.90    264.11 o 
   0   4  20      251.84      212.83     98.23 o 
   1   4  20      982.46      669.23    237.06 o 
   1   0  21      529.85      577.79     99.16 o 
  -1   1  21     1162.70     1082.09    137.90 o 
   0   1  21      273.39      236.05     97.42 o 
   1   1  21     1128.42      999.41    131.06 o 
                                                 
